# Supplementary material for: Diaqua­tetra­bromidotin(IV) trihydrate
Source: Acta Crystallogr Sect E Struct Rep Online. 2012 Aug 25;68(Pt 9):i70. doi: 10.1107/S1600536812036434 (PMC3435566; doi:10.1107/S1600536812036434)
Supplement: Supplementary file 1 [file e-68-00i70-sup1.cif]

##############################################################################
#                                                                            #
# This CIF contains the data in a paper accepted for publication in          #
# Acta Crystallographica Section E. It conforms to the requirements of       #
# Notes for Authors for Acta Crystallographica Section E, and has been       #
# peer reviewed under the auspices of the IUCr Commission on Journals.       #
#                                                                            #
# Full details of the Crystallographic Information File format               #
# are given in the paper "The Crystallographic Information File (CIF):       #
# a New Standard Archive File for Crystallography" by S. R. Hall, F. H.      #
# Allen and I. D. Brown [Acta Cryst. (1991), A47, 655-685].                  #
#                                                                            #
# The current version of the core CIF dictionary is obtainable from          #
# ftp://ftp.iucr.org/pub/cif_core.dic.                                       #
#                                                                            #
# Software is freely available for graphical display of the structure(s)     #
# in this CIF. For information consult the CIF software page                 #
# http://www.iucr.org/resources/cif/software.                                #
#                                                                            #
# This file may be used for bona fide research purposes within the           #
# scientific community so long as proper attribution is given to the journal # 
# article from which it was obtained.                                        #
#                                                                            #
##############################################################################
data_I
_audit_creation_method     SHELXL-97
_chemical_name_systematic
;
Diaquatetrabromidotin(IV) trihydrate
;
_chemical_name_common     ?
_chemical_formula_moiety     'Br4 H4 O2 Sn, 3(H2 O)'
_chemical_formula_sum     'Br4 H10 O5 Sn'
_chemical_formula_iupac     '[Sn Br4 (H2 O)2], 3H2 O'
_chemical_formula_weight     528.41
_symmetry_cell_setting     monoclinic
_symmetry_space_group_name_H-M     'C 2/c'
_symmetry_space_group_name_Hall     '-C 2yc'
loop_
    _symmetry_equiv_pos_as_xyz
    'x, y, z'
    '-x, y, -z+1/2'
    'x+1/2, y+1/2, z'
    '-x+1/2, y+1/2, -z+1/2'
    '-x, -y, -z'
    'x, -y, z-1/2'
    '-x+1/2, -y+1/2, -z'
    'x+1/2, -y+1/2, z-1/2'
_cell_length_a     12.6484(5)
_cell_length_b     10.1647(4)
_cell_length_c     8.8683(4)
_cell_angle_alpha     90.00
_cell_angle_beta     104.4620(10)
_cell_angle_gamma     90.00
_cell_volume     1104.04(8)
_cell_formula_units_Z     4
_cell_measurement_reflns_used     8700
_cell_measurement_theta_min     2.60
_cell_measurement_theta_max     29.98
_cell_measurement_temperature     100(2)
_exptl_crystal_description     block
_exptl_crystal_colour     colourless
_exptl_crystal_size_max     0.18
_exptl_crystal_size_mid     0.15
_exptl_crystal_size_min     0.12
_exptl_crystal_density_diffrn     3.179
_exptl_crystal_density_meas     ?
_exptl_crystal_density_method     'not measured'
_exptl_crystal_F_000     960
_exptl_absorpt_coefficient_mu     16.767
_exptl_absorpt_correction_type     multi-scan
_exptl_absorpt_process_details     '(SADABS; Bruker, 2009)'
_exptl_absorpt_correction_T_min     0.1484
_exptl_absorpt_correction_T_max     0.2342
_exptl_special_details     ?
_diffrn_ambient_temperature     100(2)
_diffrn_radiation_type     MoK\a
_diffrn_radiation_wavelength     0.71073
_diffrn_radiation_source     'fine-focus sealed tube'
_diffrn_radiation_monochromator     graphite
_diffrn_measurement_device_type     'Bruker APEXII CCD'
_diffrn_measurement_method     '\f and \w scans'
_diffrn_detector_area_resol_mean     ?
_diffrn_reflns_number     16999
_diffrn_reflns_av_R_equivalents     0.0329
_diffrn_reflns_av_sigmaI/netI     0.0168
_diffrn_reflns_theta_min     3.23
_diffrn_reflns_theta_max     29.99
_diffrn_reflns_theta_full     29.99
_diffrn_measured_fraction_theta_max     0.999
_diffrn_measured_fraction_theta_full     0.999
_diffrn_reflns_limit_h_min     -17
_diffrn_reflns_limit_h_max     16
_diffrn_reflns_limit_k_min     -12
_diffrn_reflns_limit_k_max     14
_diffrn_reflns_limit_l_min     -12
_diffrn_reflns_limit_l_max     12
_refine_special_details
;
Refinement of <i>F</i>^2^ against ALL reflections. The weighted <i>R</i>-factor
<i>wR</i> and goodness of fit <i>S</i> are based on <i>F</i>^2^, conventional
<i>R</i>-factors <i>R</i> are based on <i>F</i>, with <i>F</i> set to zero for
negative <i>F</i>^2^. The threshold expression of <i>F</i>^2^ >
\s(<i>F</i>^2^) is used only for calculating <i>R</i>-factors(gt) <i>etc</i>.
and is not relevant to the choice of reflections for refinement.
<i>R</i>-factors based on <i>F</i>^2^ are statistically about twice as large
as those based on <i>F</i>, and <i>R</i>- factors based on ALL data will be
even larger.
;
_reflns_number_total     1618
_reflns_number_gt     1523
_reflns_threshold_expression     I>2sigma(I)
_refine_ls_structure_factor_coef     Fsqd
_refine_ls_matrix_type     full
_refine_ls_R_factor_all     0.0151
_refine_ls_R_factor_gt     0.0133
_refine_ls_wR_factor_gt     0.0276
_refine_ls_wR_factor_ref     0.0279
_refine_ls_goodness_of_fit_ref     1.096
_refine_ls_restrained_S_all     1.096
_refine_ls_number_reflns     1618
_refine_ls_number_parameters     51
_refine_ls_number_restraints     0
_refine_ls_hydrogen_treatment     constr
_refine_ls_weighting_scheme     calc
_refine_ls_weighting_details
         'calc w=1/[\s^2^(Fo^2^)+(0.0089P)^2^+1.3814P] where P=(Fo^2^+2Fc^2^)/3'
_atom_sites_solution_hydrogens     geom
_atom_sites_solution_primary     direct
_atom_sites_solution_secondary     difmap
_refine_ls_shift/su_max     0.001
_refine_ls_shift/su_mean     0.000
_refine_diff_density_max     0.461
_refine_diff_density_min     -0.409
_refine_ls_extinction_method     'SHELXL97 (Sheldrick, 2008)'
_refine_ls_extinction_coef     0.00035(4)
_refine_ls_extinction_expression
                                  'Fc^*^=kFc[1+0.001xFc^2^\l^3^/sin(2\q)]^-1/4^'
loop_
    _atom_type_symbol
    _atom_type_description
    _atom_type_scat_dispersion_real
    _atom_type_scat_dispersion_imag
    _atom_type_scat_source
    'O' 'O' 0.0106 0.0060
                         'International Tables Vol C Tables 4.2.6.8 and 6.1.1.4'
    'H' 'H' 0.0000 0.0000
                         'International Tables Vol C Tables 4.2.6.8 and 6.1.1.4'
    'Br' 'Br' -0.2901 2.4595
                         'International Tables Vol C Tables 4.2.6.8 and 6.1.1.4'
    'Sn' 'Sn' -0.6537 1.4246
                         'International Tables Vol C Tables 4.2.6.8 and 6.1.1.4'
_computing_data_collection     'APEX2 (Bruker, 2009)'
_computing_cell_refinement     'SAINT (Bruker, 2009)'
_computing_data_reduction     'SAINT (Bruker, 2009)'
_computing_structure_solution     'SHELXS97 (Sheldrick, 2008)'
_computing_structure_refinement     'SHELXL97 (Sheldrick, 2008)'
_computing_molecular_graphics
;
DIAMOND (Brandenburg, 2006) and Mercury (Macrae <i>et al.</i>,
2008)
;
_computing_publication_material     'SHELXTL (Sheldrick, 2008)'
loop_
    _atom_site_type_symbol
    _atom_site_label
    _atom_site_fract_x
    _atom_site_fract_y
    _atom_site_fract_z
    _atom_site_U_iso_or_equiv
    _atom_site_adp_type
    _atom_site_calc_flag
    _atom_site_refinement_flags
    _atom_site_occupancy
    _atom_site_symmetry_multiplicity
    _atom_site_disorder_assembly
    _atom_site_disorder_group
    Sn Sn1 0.0000 0.259481(16) 0.2500 0.00769(5) Uani d S 1 2 . .
    Br Br1 0.143871(16) 0.280603(17) 0.09578(2) 0.01115(5) Uani d . 1 1 . .
    Br Br2 0.117864(16) 0.098459(17) 0.43896(2) 0.01257(5) Uani d . 1 1 . .
    O O1 0.07836(11) 0.42263(12) 0.38481(14) 0.0123(3) Uani d . 1 1 . .
    H H11 0.1025 0.4275 0.4963 0.048(6) Uiso d R 1 1 . .
    H H12 0.1063 0.5008 0.3480 0.048(6) Uiso d R 1 1 . .
    O O2 0.13528(11) 0.39033(13) 0.70061(15) 0.0134(3) Uani d . 1 1 . .
    H H21 0.0954 0.3121 0.7118 0.038(5) Uiso d R 1 1 . .
    H H22 0.2103 0.3632 0.7231 0.038(5) Uiso d R 1 1 . .
    O O3 1.0000 0.19063(19) 0.7500 0.0170(4) Uani d S 1 2 . .
    H H3 0.9756 0.1311 0.6643 0.056(10) Uiso d R 1 1 . .
loop_
    _atom_site_aniso_label
    _atom_site_aniso_U_11
    _atom_site_aniso_U_22
    _atom_site_aniso_U_33
    _atom_site_aniso_U_12
    _atom_site_aniso_U_13
    _atom_site_aniso_U_23
    Sn1 0.00819(9) 0.00818(8) 0.00695(8) 0.000 0.00236(6) 0.000
    Br1 0.01097(10) 0.01404(9) 0.00975(8) 0.00156(7) 0.00504(7) 0.00131(6)
    Br2 0.01312(10) 0.01227(9) 0.01191(9) 0.00208(6) 0.00235(7) 0.00356(6)
    O1 0.0151(7) 0.0124(6) 0.0087(6) -0.0042(5) 0.0017(5) -0.0013(5)
    O2 0.0131(7) 0.0143(6) 0.0126(6) 0.0033(5) 0.0027(5) 0.0009(5)
    O3 0.0250(12) 0.0150(9) 0.0102(9) 0.000 0.0026(8) 0.000
_geom_special_details
;
All e.s.d.'s (except the e.s.d. in the dihedral angle between two l.s. planes)
are estimated using the full covariance matrix. The cell e.s.d.'s are taken
into account individually in the estimation of e.s.d.'s in distances, angles
and torsion angles; correlations between e.s.d.'s in cell parameters are only
used when they are defined by crystal symmetry. An approximate (isotropic)
treatment of cell e.s.d.'s is used for estimating e.s.d.'s involving l.s.
planes.
;
loop_
    _geom_bond_atom_site_label_1
    _geom_bond_atom_site_label_2
    _geom_bond_site_symmetry_2
    _geom_bond_distance
    _geom_bond_publ_flag
    Sn1 O1 2 2.1378(12) ?
    Sn1 O1 . 2.1378(12) y
    Sn1 Br2 2 2.5420(2) ?
    Sn1 Br2 . 2.5420(2) y
    Sn1 Br1 . 2.5439(2) y
    Sn1 Br1 2 2.5439(2) ?
    O1 H11 . 0.9600 ?
    O1 H12 . 0.9600 ?
    O2 H21 . 0.9600 ?
    O2 H22 . 0.9600 ?
    O3 H3 . 0.9602 ?
loop_
    _geom_angle_atom_site_label_1
    _geom_angle_atom_site_label_2
    _geom_angle_atom_site_label_3
    _geom_angle_site_symmetry_1
    _geom_angle_site_symmetry_3
    _geom_angle
    _geom_angle_publ_flag
    O1 Sn1 O1 2 . 78.26(7) ?
    O1 Sn1 Br2 2 2 90.98(4) ?
    O1 Sn1 Br2 . 2 169.06(4) ?
    O1 Sn1 Br2 2 . 169.06(4) ?
    O1 Sn1 Br2 . . 90.98(4) ?
    Br2 Sn1 Br2 2 . 99.837(10) ?
    O1 Sn1 Br1 2 . 85.86(4) ?
    O1 Sn1 Br1 . . 86.63(4) ?
    Br2 Sn1 Br1 2 . 94.612(7) ?
    Br2 Sn1 Br1 . . 91.621(7) ?
    O1 Sn1 Br1 2 2 86.63(4) ?
    O1 Sn1 Br1 . 2 85.86(4) ?
    Br2 Sn1 Br1 2 2 91.620(7) ?
    Br2 Sn1 Br1 . 2 94.613(7) ?
    Br1 Sn1 Br1 . 2 170.317(10) ?
    Sn1 O1 H11 . . 126.8 ?
    Sn1 O1 H12 . . 127.6 ?
    H11 O1 H12 . . 105.0 ?
    H21 O2 H22 . . 105.0 ?
loop_
    _geom_hbond_atom_site_label_D
    _geom_hbond_atom_site_label_H
    _geom_hbond_atom_site_label_A
    _geom_hbond_site_symmetry_A
    _geom_hbond_distance_DH
    _geom_hbond_distance_HA
    _geom_hbond_distance_DA
    _geom_hbond_angle_DHA
    O3 H3 Br2 5_656 0.96 2.67 3.5239(16) 148
    O2 H22 Br2 7_556 0.96 2.92 3.6365(14) 133
    O2 H22 Br1 7_556 0.96 2.58 3.4004(13) 144
    O2 H21 O3 1_455 0.96 1.82 2.7595(19) 167
    O1 H12 O2 6_565 0.96 1.82 2.7182(18) 155
    O1 H11 O2 . 0.96 1.80 2.7318(18) 164
_iucr_refine_instructions_details
;
TITL HR282_0ma in C2/c
CELL 0.71073  12.6484  10.1647   8.8683  90.000 104.462  90.000
ZERR    4.00   0.0005   0.0004   0.0004   0.000   0.001   0.000
LATT 7
SYMM -X, Y, 0.5-Z
SFAC O  H  Br Sn
UNIT 20  40  16  4
OMIT -3 60
L.S. 10
EXTI 0.000377
ACTA
BOND $H
FMAP 2
PLAN 5
Size 0.122 0.154 0.184
EQIV $4  -x+1, -y, -z+1
EQIV $3  -x+1/2, -y+1/2, -z+1
EQIV $2  x-1, y, z
EQIV $1  x, -y+1, z-1/2
HTAB O3 Br2_$4
HTAB O2 Br2_$3
HTAB O2 Br1_$3
HTAB O2 O3_$2
HTAB O1 O2_$1
HTAB O1 O2
HTAB
WGHT   0.008900   1.381400
FVAR 0.057500 0.058640 0.039620 0.057140
TEMP -173
MOLE 1
Sn1    4   0.000000   0.259476   0.250000  10.500000   0.008290 =
           0.008240   0.007030   0.000000   0.002380   0.000000
Br1    3   0.143864   0.280599   0.095769  11.000000   0.011080 =
           0.014130   0.009880   0.001300   0.005070   0.001550
Br2    3   0.117876   0.098464   0.438945  11.000000   0.013230 =
           0.012390   0.012040   0.003560   0.002370   0.002080
O1     1   0.078374   0.422527   0.384910  11.000000   0.015230 =
           0.012030   0.008600  -0.001480   0.001920  -0.004450
AFIX 3
H11    2   0.102470   0.427411   0.496349  11.000000  21.000000
H12    2   0.106331   0.500737   0.348055  11.000000  21.000000
AFIX 0
O2     1   0.135327   0.390303   0.700573  11.000000   0.012760 =
           0.014010   0.012520   0.000610   0.002600   0.003190
AFIX 3
H21    2   0.095423   0.312090   0.711748  11.000000  31.000000
H22    2   0.210344   0.363172   0.723092  11.000000  31.000000
AFIX 0
O3     1   1.000000   0.190513   0.750000  10.500000   0.024890 =
           0.014470   0.009480   0.000000   0.002150   0.000000
AFIX 3
H3     2   0.975639   0.131009   0.664258  11.000000  41.000000
AFIX
HKLF 4
END
HKLF 4
REM  HR282_0ma in C2/c
REM R1=  0.0135 for   1523 Fo > 4sig(Fo)  and  0.0153 for all   1618 data
REM     51 parameters refined using      0 restraints
REM XShell GPWARNING : The following atoms were created either by GROW or PACK.
Q1     1   0.092700   0.463600   0.348600  11.000000   0.050000
Q2     1   0.191000   0.366100   0.740100  11.000000   0.050000
Q3     1   0.132700   0.233100  -0.006100  11.000000   0.050000
Q4     1   0.090700   0.432100   0.457100  11.000000   0.050000
Q5     1   0.083300   0.257900   0.227000  11.000000   0.050000
MOLE
HKLF 4
END
;
data_global
_journal_date_recd_electronic     2012-08-16
_journal_date_accepted     2012-08-21
_journal_name_full     'Acta Crystallographica, Section E'
_journal_year     2012
_journal_volume     68
_journal_issue      9
_journal_page_first     i70
_journal_page_last     i70
_journal_paper_category     QI
_journal_paper_doi     10.1107/S1600536812036434
_journal_coeditor_code     FJ2592
_publ_contact_author_name     'Hans Reuter'
_publ_contact_author_address
;
Institut f\"ur Chemie, Anorganische Chemie II, Universit\"at Osnabr\"uck,
Barbarastrasse 7,
49069 Osnabr\"uck
Germany
;
_publ_contact_author_email     'hreuter@uni-osnabrueck.de'
_publ_contact_author_fax     '+49 541 969 3323'
_publ_contact_author_phone     '+49 541 969 2778'
_publ_section_title
;
Diaquatetrabromidotin(IV) trihydrate
;
loop_
    _publ_author_name
    _publ_author_footnote
    _publ_author_address
    'Ye, Fei' .
;
Institut f\"ur Chemie, Anorganische Chemie II, Universit\"at Osnabr\"uck,
Barbarastrasse 7,
49069 Osnabr\"uck
Germany
;
    'Reuter, Hans' .
;
Institut f\"ur Chemie, Anorganische Chemie II, Universit\"at Osnabr\"uck,
Barbarastrasse 7,
49069 Osnabr\"uck
Germany
;
