# Supplementary material for: Diaqua­tetra­bromidotin(IV) trihydrate
Source: Acta Crystallogr Sect E Struct Rep Online. 2012 Aug 25;68(Pt 9):i70. doi: 10.1107/S1600536812036434 (PMC3435566; doi:10.1107/S1600536812036434)
Supplement: Supplementary file 2 [file e-68-00i70-Isup2.hkl]

# 
# h,k,l, Fc-squared, Fo-squared, sigma(Fo-squared) and status flag 
# 
data_I
_shelx_title ' HR282_0ma in C2/c' 
_shelx_refln_list_code          4 
_shelx_F_calc_maximum      559.96 
_exptl_crystal_F_000       960.00 
_reflns_d_resolution_high  0.7110 
 
loop_ 
 _symmetry_equiv_pos_as_xyz 
 'x, y, z' 
 '-x, y, -z+1/2' 
 'x+1/2, y+1/2, z' 
 '-x+1/2, y+1/2, -z+1/2' 
 '-x, -y, -z' 
 'x, -y, z-1/2' 
 '-x+1/2, -y+1/2, -z' 
 'x+1/2, -y+1/2, z-1/2' 
 
_cell_length_a    12.6484 
_cell_length_b    10.1647 
_cell_length_c     8.8683 
_cell_angle_alpha  90.000 
_cell_angle_beta  104.462 
_cell_angle_gamma  90.000 
 
_shelx_F_squared_multiplier     1.000 
 
loop_ 
 _refln_index_h 
 _refln_index_k 
 _refln_index_l 
 _refln_F_squared_calc 
 _refln_F_squared_meas 
 _refln_F_squared_sigma 
 _refln_observed_status 
   2   0   0    43913.84    43299.74    556.43 o 
   4   0   0    96564.16    99446.73   1741.82 o 
   6   0   0    43685.35    44946.64    636.77 o 
   8   0   0   153084.36   152948.27   4082.87 o 
  10   0   0     1341.93     1415.38    127.74 o 
  12   0   0      454.71      594.75     89.81 o 
  14   0   0    19922.85    19321.66    456.43 o 
  16   0   0    10510.92    10473.44    378.05 o 
   3   1   0     1406.98     1517.57     29.04 o 
   5   1   0     7699.77     7798.60     83.73 o 
   7   1   0     1170.35     1187.95     33.99 o 
   9   1   0    14047.34    14231.89    193.80 o 
  11   1   0       60.87      130.76     47.26 o 
  13   1   0    12528.42    12315.69    258.79 o 
  15   1   0      257.12      352.17     76.46 o 
  17   1   0     5017.32     5550.42    193.96 o 
   0   2   0    94438.25    96077.93    701.19 o 
   2   2   0    13349.09    13422.73    112.48 o 
   4   2   0     7200.21     7126.55     65.50 o 
   6   2   0    87851.89    88072.02    699.56 o 
   8   2   0    29332.79    29562.06    274.92 o 
  10   2   0     1100.93     1191.88     54.47 o 
  12   2   0     9856.78     9990.62    201.05 o 
  14   2   0    31813.01    31117.03    594.56 o 
  16   2   0      593.29      569.58     89.38 o 
   1   3   0     1970.68     1988.65     22.03 o 
   3   3   0     6976.61     7283.98     79.30 o 
   5   3   0      981.47      953.25     25.85 o 
   7   3   0     8320.95     8517.54    102.45 o 
   9   3   0     2020.57     2014.77     54.54 o 
  11   3   0     1864.49     1875.25     75.70 o 
  13   3   0     5673.56     6001.88    195.35 o 
  15   3   0     1023.41     1064.27    101.81 o 
   0   4   0     5875.79     5631.46     62.51 o 
   2   4   0     9567.24     9644.02     71.69 o 
   4   4   0    37840.13    39285.03    290.49 o 
   6   4   0    54616.25    53896.34    534.40 o 
   8   4   0     2565.76     2619.82     58.96 o 
  10   4   0      727.94      857.65     53.91 o 
  12   4   0    20537.84    20800.93    420.19 o 
  14   4   0    26270.57    27180.38    730.25 o 
  16   4   0       39.78       45.50     82.01 o 
   1   5   0    48439.75    47279.18    271.87 o 
   3   5   0    38827.39    38354.94    270.59 o 
   5   5   0    13514.13    13403.91    133.35 o 
   7   5   0    43291.63    43280.63    411.21 o 
   9   5   0    11969.25    11647.95    196.51 o 
  11   5   0     7260.69     7344.20    188.30 o 
  13   5   0      681.88      743.22    117.75 o 
  15   5   0     2206.55     2428.48    247.30 o 
   0   6   0   139619.52   141716.34   1111.99 o 
   2   6   0    14933.99    15026.15    104.09 o 
   4   6   0    12113.55    12365.68    109.92 o 
   6   6   0     6973.04     7018.14     84.52 o 
   8   6   0    47167.76    46713.33    475.88 o 
  10   6   0     5747.40     5853.70    153.60 o 
  12   6   0       51.34       49.55     75.85 o 
  14   6   0     4055.94     4211.09    257.16 o 
   1   7   0    12520.82    12698.73    100.51 o 
   3   7   0     2986.36     3024.35     43.62 o 
   5   7   0     1974.29     1989.06     43.19 o 
   7   7   0    15388.35    15644.12    175.62 o 
   9   7   0     2082.50     2049.91     73.96 o 
  11   7   0     1605.42     1683.33    101.53 o 
  13   7   0    14865.67    15283.96    648.31 o 
  15   7   0     3920.21     4134.81    321.71 o 
   0   8   0    15286.66    15362.61    173.19 o 
   2   8   0     5654.00     5701.05     59.59 o 
   4   8   0     1429.99     1431.46     40.17 o 
   6   8   0     7747.45     7750.37    110.19 o 
   8   8   0    13575.11    13140.07    202.40 o 
  10   8   0     3712.32     3683.05    115.75 o 
  12   8   0      427.41      301.84     80.05 o 
  14   8   0     2125.87     2065.34    165.88 o 
   1   9   0     3890.02     4108.25     59.80 o 
   3   9   0      260.63      266.54     29.55 o 
   5   9   0     9053.16     9091.39    124.03 o 
   7   9   0    15519.44    15480.09    219.50 o 
   9   9   0     2196.06     2251.65     96.92 o 
  11   9   0      655.54      638.84     85.20 o 
  13   9   0    15957.09    16201.50    352.81 o 
   0  10   0    10397.28    10285.17    202.19 o 
   2  10   0     4437.10     4557.12     84.52 o 
   4  10   0    46191.76    45829.23    453.70 o 
   6  10   0     3663.90     3568.83     94.89 o 
   8  10   0     2704.85     2860.72     92.49 o 
  10  10   0     2270.30     2251.11    102.33 o 
  12  10   0    11644.65    12666.21    585.49 o 
   1  11   0    26609.94    26126.86    330.55 o 
   3  11   0     5206.95     5138.10    116.60 o 
   5  11   0      935.49      917.00     61.02 o 
   7  11   0    23353.03    22768.60    291.23 o 
   9  11   0     8097.22     8223.75    190.87 o 
  11  11   0      829.09      893.57     94.42 o 
   0  12   0     1531.22     1630.76    179.46 o 
   2  12   0     6041.37     6070.18    163.19 o 
   4  12   0     4209.79     4285.11    145.68 o 
   6  12   0       87.94      187.64     72.91 o 
   8  12   0     1484.84     1601.54    102.84 o 
   1  13   0     8610.79     8359.63    297.36 o 
   3  13   0       81.12      163.75     90.45 o 
   5  13   0      592.45      604.82     98.10 o 
   7  13   0     6170.39     6132.21    255.07 o 
   0  14   0     1165.21     1241.05    179.89 o 
   2  14   0     2964.68     2818.79    196.04 o 
 -17   1   1      359.26      425.87    136.34 o 
 -15   1   1      203.29      208.64     68.57 o 
 -13   1   1    23976.08    23802.24    354.70 o 
 -11   1   1    21641.24    21854.80    297.75 o 
  -9   1   1      112.97      142.37     25.47 o 
  -7   1   1    12960.23    12679.89    128.25 o 
  -5   1   1    33488.96    33461.71    270.54 o 
  -3   1   1     5094.47     5057.37     44.99 o 
  -1   1   1    49593.16    49129.42    313.53 o 
   1   1   1   100553.36   103976.51    737.95 o 
   3   1   1      540.54      649.73     17.24 o 
   5   1   1      971.71     1068.88     29.01 o 
   7   1   1    87942.29    87397.59    780.80 o 
   9   1   1    35280.38    36065.79    434.43 o 
  11   1   1     6093.78     5948.39    170.44 o 
  13   1   1     2297.27     2333.19    139.56 o 
  15   1   1    33895.46    33713.43    640.16 o 
 -16   2   1       35.34       24.90     76.75 o 
 -14   2   1    13086.48    12893.30    304.27 o 
 -12   2   1     1956.16     2089.84     74.25 o 
 -10   2   1    22383.06    22566.81    264.51 o 
  -8   2   1     1812.60     1833.64     58.85 o 
  -6   2   1    58545.07    56549.60    503.04 o 
  -4   2   1    15463.03    15700.08    137.99 o 
  -2   2   1    34373.93    34605.87    220.03 o 
   0   2   1      456.68      515.08     12.77 o 
   2   2   1    75316.78    76219.13    565.57 o 
   4   2   1     5613.35     6063.89     70.25 o 
   6   2   1    21063.95    21354.69    189.92 o 
   8   2   1     1451.64     1411.95     52.01 o 
  10   2   1    11061.79    10760.71    174.70 o 
  12   2   1     6286.52     6224.21    221.29 o 
  14   2   1      260.11      273.46     86.24 o 
  16   2   1     2136.47     2274.30    160.52 o 
 -17   3   1      643.55      646.36    105.15 o 
 -15   3   1    11518.24    11652.73    537.55 o 
 -13   3   1    46045.02    45973.18    945.44 o 
 -11   3   1      648.45      776.00     87.47 o 
  -9   3   1     8787.74     9008.08    125.61 o 
  -7   3   1   122867.91   120555.81   1051.21 o 
  -5   3   1   157620.25   154643.73   1164.01 o 
  -3   3   1    36529.54    38452.23    265.74 o 
  -1   3   1    17896.43    18855.20    118.88 o 
   1   3   1   197128.47   195885.86   1479.97 o 
   3   3   1    97975.35    98993.85    692.00 o 
   5   3   1     1016.89     1074.55     29.85 o 
   7   3   1     4454.39     4327.71     81.45 o 
   9   3   1    28503.06    28049.76    354.74 o 
  11   3   1     6277.10     6250.66    143.75 o 
  13   3   1     3903.77     3933.40    151.89 o 
  15   3   1     5018.05     5523.45    213.41 o 
 -16   4   1     3268.63     3387.28    324.13 o 
 -14   4   1       41.17       72.32     76.93 o 
 -12   4   1     8109.85     8248.51    250.44 o 
 -10   4   1     1329.87     1376.15     60.17 o 
  -8   4   1      716.66      728.62     32.55 o 
  -6   4   1     6625.97     6759.82     79.35 o 
  -4   4   1      185.03      245.56     19.71 o 
  -2   4   1        7.88       57.41      9.79 o 
   0   4   1    30191.32    30755.11    186.58 o 
   2   4   1     2548.39     2724.77     33.41 o 
   4   4   1    11722.29    11519.96    104.37 o 
   6   4   1    13004.78    13006.55    127.71 o 
   8   4   1    40450.30    39803.68    424.18 o 
  10   4   1     3104.94     3230.47     94.99 o 
  12   4   1    11352.73    11025.08    228.70 o 
  14   4   1     7370.14     7697.74    351.87 o 
  16   4   1     8181.56     8791.17    341.83 o 
 -15   5   1     2621.53     2840.38    171.94 o 
 -13   5   1    18123.93    19059.92    679.87 o 
 -11   5   1     5861.50     6130.96    175.02 o 
  -9   5   1      340.28      394.33     34.32 o 
  -7   5   1    20992.25    21120.80    195.24 o 
  -5   5   1    33986.64    33790.80    289.63 o 
  -3   5   1     3561.23     3627.53     39.40 o 
  -1   5   1    21397.06    22168.19    140.69 o 
   1   5   1    68019.39    68867.34    411.63 o 
   3   5   1     7156.21     7228.45     74.17 o 
   5   5   1      115.46      167.35     18.14 o 
   7   5   1    25074.19    24676.90    283.50 o 
   9   5   1    23461.11    24059.16    323.64 o 
  11   5   1      709.65      796.69     77.69 o 
  13   5   1     2841.65     2573.09    181.07 o 
  15   5   1    11185.48    11803.27    417.23 o 
 -14   6   1      899.60     1129.64    127.35 o 
 -12   6   1     9671.90    10070.88    631.62 o 
 -10   6   1       19.00       61.12     45.12 o 
  -8   6   1       86.41       70.54     23.82 o 
  -6   6   1    12451.01    12537.69    175.81 o 
  -4   6   1        6.13       62.10     14.66 o 
  -2   6   1       64.06       81.39     12.93 o 
   0   6   1    42468.74    43609.49    269.94 o 
   2   6   1     5387.62     5449.71     56.28 o 
   4   6   1    20471.72    20710.03    171.86 o 
   6   6   1     5497.85     5389.78     81.48 o 
   8   6   1    43918.26    43997.13    505.63 o 
  10   6   1     1103.72     1144.55     82.64 o 
  12   6   1     8041.47     8212.77    255.17 o 
  14   6   1    10313.16    10477.40    469.85 o 
 -15   7   1       71.74     -138.74    115.58 o 
 -13   7   1     1656.84     1670.16    118.10 o 
 -11   7   1    23205.84    23260.16    330.80 o 
  -9   7   1    18175.35    18318.54    217.88 o 
  -7   7   1      210.92      272.16     36.13 o 
  -5   7   1      448.05      512.60     25.80 o 
  -3   7   1    33169.14    33193.06    257.69 o 
  -1   7   1    55350.30    55308.38    338.08 o 
   1   7   1     6477.04     6626.34     64.50 o 
   3   7   1      369.84      439.81     29.60 o 
   5   7   1    11150.72    10942.32    116.98 o 
   7   7   1    42829.52    41762.34    475.65 o 
   9   7   1     8902.43     8702.25    182.04 o 
  11   7   1      429.88      367.83     83.24 o 
  13   7   1     2200.99     1996.35    154.60 o 
 -14   8   1    16821.55    17256.32    466.41 o 
 -12   8   1     7651.17     7763.29    268.95 o 
 -10   8   1    19207.84    19050.26    270.21 o 
  -8   8   1      251.00      251.43     44.92 o 
  -6   8   1    74584.86    72901.62    627.89 o 
  -4   8   1     5339.51     5312.92     73.98 o 
  -2   8   1    36644.23    36892.75    255.00 o 
   0   8   1     5380.00     5346.83     61.36 o 
   2   8   1    64345.54    64761.47    441.70 o 
   4   8   1       19.30       47.57     25.67 o 
   6   8   1     7917.14     7838.27    131.26 o 
   8   8   1     4356.71     4295.85    114.55 o 
  10   8   1     7235.60     7470.25    167.99 o 
  12   8   1     1040.63     1204.29    104.48 o 
 -13   9   1     3891.45     4196.64    223.27 o 
 -11   9   1      286.52      325.65     73.91 o 
  -9   9   1     2804.09     2906.29     91.82 o 
  -7   9   1    17151.61    17050.36    208.15 o 
  -5   9   1    17303.73    16916.03    196.49 o 
  -3   9   1     2325.87     2313.47     54.86 o 
  -1   9   1       54.09       72.55     22.26 o 
   1   9   1     9191.04     9363.11     94.66 o 
   3   9   1    32866.83    33274.43    295.14 o 
   5   9   1     9964.88     9910.52    145.08 o 
   7   9   1       55.79       90.53     46.97 o 
   9   9   1     2510.22     2509.98     99.18 o 
  11   9   1    13123.86    13253.75    258.00 o 
 -12  10   1     7366.38     7652.28    256.09 o 
 -10  10   1      168.19      259.23     63.66 o 
  -8  10   1      200.09      271.02     54.08 o 
  -6  10   1    16140.04    15883.44    203.35 o 
  -4  10   1      877.37      879.42     48.51 o 
  -2  10   1     2776.72     2800.77     75.21 o 
   0  10   1     8623.08     8836.78    119.49 o 
   2  10   1    11630.29    11665.12    146.63 o 
   4  10   1     1080.32     1027.45     56.82 o 
   6  10   1      899.64     1040.24     74.14 o 
   8  10   1    14940.44    15020.27    244.57 o 
  10  10   1      159.55      151.35     65.99 o 
 -11  11   1      240.05      243.93     79.63 o 
  -9  11   1     3090.79     3016.36    125.79 o 
  -7  11   1     4393.51     4667.03    116.34 o 
  -5  11   1     4220.60     4276.97     99.89 o 
  -3  11   1     6363.98     6470.72    135.01 o 
  -1  11   1     2565.38     2574.49     88.89 o 
   1  11   1     2312.21     2093.53     69.55 o 
   3  11   1    11544.96    11567.52    207.74 o 
   5  11   1     5350.29     5239.34    142.88 o 
   7  11   1      128.73       35.15     55.95 o 
   9  11   1     1933.91     1886.66    100.81 o 
  -8  12   1      636.98      694.50     78.99 o 
  -6  12   1      812.63      883.09     78.56 o 
  -4  12   1      115.45       78.92     64.10 o 
  -2  12   1     3820.73     3873.12    120.43 o 
   0  12   1    14669.05    14800.59    235.11 o 
   2  12   1      167.06      132.62     58.33 o 
   4  12   1     4220.28     4269.17    147.17 o 
   6  12   1     6010.83     6097.79    189.08 o 
   8  12   1    18407.09    18200.43    307.90 o 
  -7  13   1     1181.63     1160.70    126.57 o 
  -5  13   1     3177.49     3115.38    161.33 o 
  -3  13   1    19493.27    18896.88    349.58 o 
  -1  13   1    17977.87    18065.16    325.60 o 
   1  13   1     2026.45     2184.54    185.07 o 
   3  13   1      256.99      290.62     78.60 o 
   5  13   1    11477.36    11894.21    278.57 o 
  -2  14   1      828.66      832.83    108.77 o 
   0  14   1     1768.93     1954.12    131.37 o 
   2  14   1    10159.67    10158.42    324.11 o 
 -16   0   2     4780.22     4513.41    285.31 o 
 -14   0   2     1670.98     1672.04    169.93 o 
 -12   0   2   106827.67   105917.82   1612.18 o 
 -10   0   2    14367.87    14574.83    266.23 o 
  -8   0   2    34697.73    35359.45    382.35 o 
  -6   0   2    41556.91    43865.31    480.50 o 
  -4   0   2   313556.81   315356.28   4343.62 o 
  -2   0   2    25434.11    25286.21    200.80 o 
   0   0   2      436.04      466.55     21.41 o 
   2   0   2    48153.42    48171.65    670.51 o 
   4   0   2    37044.27    35896.39    436.65 o 
   6   0   2    14705.80    14895.54    226.34 o 
   8   0   2    32166.32    32294.23    449.61 o 
  10   0   2     7614.92     7566.07    326.38 o 
  12   0   2      146.16      213.01    124.47 o 
  14   0   2    16825.82    16276.26    826.40 o 
  16   0   2    16350.87    15845.08    762.48 o 
 -17   1   2     2037.96     1763.84    224.56 o 
 -15   1   2     2751.26     2991.87    133.71 o 
 -13   1   2      955.83     1075.74     69.44 o 
 -11   1   2     8456.84     8320.36    148.26 o 
  -9   1   2       22.54       59.03     20.31 o 
  -7   1   2    19252.56    19671.18    174.18 o 
  -5   1   2     1012.36     1149.90     21.50 o 
  -3   1   2    33716.17    34290.30    240.50 o 
  -1   1   2      131.54      231.90      9.32 o 
   1   1   2    51815.66    52419.98    437.60 o 
   3   1   2       48.84       85.01     14.10 o 
   5   1   2    45561.46    46149.98    410.37 o 
   7   1   2      559.38      588.52     31.14 o 
   9   1   2    25796.08    26013.18    299.28 o 
  11   1   2     1772.70     1725.01    126.18 o 
  13   1   2     7373.82     7449.71    251.82 o 
  15   1   2      734.52     1018.30    133.48 o 
 -16   2   2      758.29      802.95    103.43 o 
 -14   2   2     1293.13     1129.34     83.91 o 
 -12   2   2    29709.02    29655.16    452.72 o 
 -10   2   2    11986.05    12222.09    154.78 o 
  -8   2   2     1458.56     1533.59     32.23 o 
  -6   2   2    62519.32    61831.23    583.88 o 
  -4   2   2    55908.51    56700.60    457.18 o 
  -2   2   2     3803.28     3975.69     41.36 o 
   0   2   2    26392.34    25854.21    174.17 o 
   2   2   2   206624.80   208492.39   1568.80 o 
   4   2   2    16002.52    16158.36    168.85 o 
   6   2   2     4027.76     3885.39     71.83 o 
   8   2   2    37299.94    37380.03    381.80 o 
  10   2   2    43393.88    42724.71    522.72 o 
  12   2   2      109.74      105.47     84.60 o 
  14   2   2      587.90      654.47    117.10 o 
  16   2   2    16552.73    17863.81    531.86 o 
 -17   3   2      363.32      427.28    119.92 o 
 -15   3   2      329.29      339.47     65.58 o 
 -13   3   2      553.13      554.85     57.51 o 
 -11   3   2      893.96      996.28     47.54 o 
  -9   3   2     1488.13     1566.99     38.97 o 
  -7   3   2      805.86      840.84     32.93 o 
  -5   3   2     9491.90     9534.01    104.48 o 
  -3   3   2     8010.23     8163.48     76.11 o 
  -1   3   2    10662.54    10890.97     82.13 o 
   1   3   2    24733.33    24163.95    168.80 o 
   3   3   2     7597.85     7404.55     81.40 o 
   5   3   2    16878.67    16989.97    176.30 o 
   7   3   2      409.76      374.16     33.31 o 
   9   3   2    14955.47    14656.08    222.38 o 
  11   3   2       19.45       17.22     55.51 o 
  13   3   2     4046.55     4162.19    165.49 o 
  15   3   2      779.38      889.17    126.27 o 
 -16   4   2     4991.27     5214.57    361.20 o 
 -14   4   2     1628.15     1786.16    121.56 o 
 -12   4   2     7370.58     7764.28    224.54 o 
 -10   4   2     6640.58     6649.21    122.59 o 
  -8   4   2    11157.99    11268.47    135.75 o 
  -6   4   2    47802.70    47032.88    409.12 o 
  -4   4   2    14027.80    14116.25    122.61 o 
  -2   4   2     2966.78     3252.71     34.77 o 
   0   4   2    31307.15    31378.98    212.71 o 
   2   4   2   145358.83   143165.00   1030.42 o 
   4   4   2     4454.62     4714.77     62.10 o 
   6   4   2     8205.40     8223.69    110.33 o 
   8   4   2    31492.85    31186.75    375.29 o 
  10   4   2    49977.92    49523.93    645.69 o 
  12   4   2       68.16      139.66     66.78 o 
  14   4   2      251.36       90.34     97.07 o 
 -15   5   2    15373.54    14319.94    644.00 o 
 -13   5   2     9574.87    10035.23    270.41 o 
 -11   5   2    45932.50    45453.70    871.80 o 
  -9   5   2     9763.58     9594.08    130.74 o 
  -7   5   2    34320.90    34127.67    287.43 o 
  -5   5   2    31231.13    30668.41    269.33 o 
  -3   5   2    39346.56    38250.80    276.16 o 
  -1   5   2    19130.46    19579.88    135.21 o 
   1   5   2     8759.37     9089.31     84.57 o 
   3   5   2    17667.72    17940.62    160.18 o 
   5   5   2     8749.98     8734.48    102.61 o 
   7   5   2      103.04      176.63     36.32 o 
   9   5   2      228.45      233.04     48.10 o 
  11   5   2     1508.55     1710.40    117.57 o 
  13   5   2      936.58      935.38     97.50 o 
  15   5   2     7998.83     7862.79    332.31 o 
 -16   6   2      452.05      798.00    212.39 o 
 -14   6   2     2548.38     2788.61    339.69 o 
 -12   6   2    34174.32    33774.30    590.82 o 
 -10   6   2     6650.15     6536.90    120.65 o 
  -8   6   2     5388.00     5585.87    108.31 o 
  -6   6   2     7487.35     7322.11     93.85 o 
  -4   6   2    77773.93    76153.58    562.70 o 
  -2   6   2    22637.55    22467.78    181.54 o 
   0   6   2      209.43      255.31     18.27 o 
   2   6   2     2314.35     2295.05     38.17 o 
   4   6   2    18877.05    19323.87    168.73 o 
   6   6   2    18552.63    18765.82    216.44 o 
   8   6   2     7188.24     7206.68    155.22 o 
  10   6   2      948.79     1019.43     75.40 o 
  12   6   2     2201.58     2494.38    140.75 o 
  14   6   2    10059.42    10913.78    301.34 o 
 -15   7   2      654.93      786.25    146.06 o 
 -13   7   2     1790.22     2046.76    165.59 o 
 -11   7   2     4652.67     4612.08    143.83 o 
  -9   7   2     2704.69     2748.62     70.33 o 
  -7   7   2      668.67      763.08     49.42 o 
  -5   7   2    30902.28    30526.80    260.45 o 
  -3   7   2       27.28       98.15     19.41 o 
  -1   7   2     8583.70     8430.14     71.46 o 
   1   7   2    24108.67    23880.38    184.82 o 
   3   7   2    16849.08    16852.81    143.98 o 
   5   7   2    16352.40    15877.49    176.28 o 
   7   7   2      263.87      212.82     51.26 o 
   9   7   2    30228.21    29407.50    404.90 o 
  11   7   2     1655.68     1696.54    108.38 o 
  13   7   2     4165.09     4382.19    193.85 o 
 -14   8   2     2712.74     2467.53    178.70 o 
 -12   8   2     6698.14     6950.65    253.79 o 
 -10   8   2     5111.77     5160.38    116.90 o 
  -8   8   2     2995.56     2859.26     76.57 o 
  -6   8   2     4896.87     4694.34    100.06 o 
  -4   8   2     7862.71     7798.30    103.36 o 
  -2   8   2     6147.98     5978.64     79.19 o 
   0   8   2     4669.99     4772.74     59.71 o 
   2   8   2     6661.37     6891.64     80.54 o 
   4   8   2    10272.50    10324.68    125.19 o 
   6   8   2     7319.80     7101.40    129.44 o 
   8   8   2     2408.49     2367.92     92.16 o 
  10   8   2     1552.77     1604.26     96.28 o 
  12   8   2     2947.38     3226.30    164.94 o 
 -13   9   2     1805.12     1509.51    134.38 o 
 -11   9   2     1636.90     1600.98    107.50 o 
  -9   9   2      117.31      216.72     50.39 o 
  -7   9   2     8135.67     7902.48    123.50 o 
  -5   9   2    18480.19    18478.47    217.07 o 
  -3   9   2     5001.48     4785.12     86.28 o 
  -1   9   2     3382.86     3364.92     66.93 o 
   1   9   2    49588.54    50034.88    407.98 o 
   3   9   2    18460.66    18528.97    194.57 o 
   5   9   2    18808.90    18230.16    245.84 o 
   7   9   2       23.17      144.00     53.48 o 
   9   9   2    36075.84    35233.10    452.06 o 
  11   9   2     1211.25     1258.39     97.29 o 
 -12  10   2     1979.58     1883.54    145.24 o 
 -10  10   2     1126.86     1170.21     84.66 o 
  -8  10   2    28986.49    29602.23    360.32 o 
  -6  10   2     7343.84     7248.74    142.23 o 
  -4  10   2     2392.68     2560.77     71.88 o 
  -2  10   2     1051.26     1114.67     48.46 o 
   0  10   2    22440.18    22332.45    228.87 o 
   2  10   2    11398.91    11362.18    147.90 o 
   4  10   2      361.81      346.83     56.04 o 
   6  10   2       53.10       51.54     54.08 o 
   8  10   2     3726.60     3988.32    126.06 o 
  10  10   2    10787.49    11012.05    217.90 o 
 -11  11   2    19561.84    19733.96    447.88 o 
  -9  11   2     1119.54     1340.65     94.98 o 
  -7  11   2     2882.28     2927.55     98.65 o 
  -5  11   2    19930.12    19737.18    247.35 o 
  -3  11   2    16041.40    15701.63    219.09 o 
  -1  11   2     1216.56     1379.09     67.48 o 
   1  11   2       85.95       79.28     45.77 o 
   3  11   2    10711.12    10183.62    214.51 o 
   5  11   2     4476.73     4574.99    139.80 o 
   7  11   2     1541.05     1585.28     98.28 o 
   9  11   2     1318.72     1325.01     99.22 o 
  -8  12   2     3308.92     3353.33    128.47 o 
  -6  12   2      101.68      125.50     64.09 o 
  -4  12   2     2562.45     2563.69    104.03 o 
  -2  12   2    18041.05    17783.56    447.01 o 
   0  12   2     1829.72     1766.21     85.58 o 
   2  12   2     2068.74     2229.73    105.57 o 
   4  12   2     4757.79     4944.67    161.88 o 
   6  12   2    15371.41    15272.67    403.36 o 
   8  12   2      206.13      285.34     95.52 o 
  -7  13   2      102.01      295.47     87.41 o 
  -5  13   2     9632.39    10162.09    275.02 o 
  -3  13   2     6003.05     5906.50    195.16 o 
  -1  13   2       65.17      177.38     81.32 o 
   1  13   2     1815.06     1774.76    121.19 o 
   3  13   2     5807.16     5990.81    253.04 o 
   5  13   2      887.62      844.56    106.80 o 
  -2  14   2    11793.88    12231.81    293.35 o 
   0  14   2     1032.64      866.04    118.87 o 
 -17   1   3     9417.38     9343.54    300.36 o 
 -15   1   3      162.74      206.07     77.24 o 
 -13   1   3     5026.05     4521.53    169.82 o 
 -11   1   3    44075.98    43990.91    571.98 o 
  -9   1   3      838.16      907.07     35.44 o 
  -7   1   3     4658.05     4708.47     61.72 o 
  -5   1   3   107651.91   107325.71    797.24 o 
  -3   1   3   137383.61   139774.42    819.85 o 
  -1   1   3    26179.39    27306.84    178.35 o 
   1   1   3     2980.28     3477.03     45.13 o 
   3   1   3   165696.33   165558.27   1265.69 o 
   5   1   3    34448.89    34616.46    311.80 o 
   7   1   3    10139.16    10215.57    128.50 o 
   9   1   3     9275.43     9223.20    156.72 o 
  11   1   3    40008.90    39572.71    837.71 o 
  13   1   3     1271.09     1320.76    143.22 o 
  15   1   3       38.57      -57.97    110.39 o 
 -16   2   3     2832.13     2676.93    176.02 o 
 -14   2   3    14175.94    13304.69    349.80 o 
 -12   2   3     1958.58     1806.60     75.99 o 
 -10   2   3    27956.37    27311.27    394.66 o 
  -8   2   3     6839.62     6726.84     96.21 o 
  -6   2   3    13314.25    13559.68    115.74 o 
  -4   2   3      128.59      172.50     20.98 o 
  -2   2   3    29480.79    30148.12    208.41 o 
   0   2   3     6002.00     6155.60     67.10 o 
   2   2   3     2765.69     2990.62     42.98 o 
   4   2   3     4795.04     4633.65     58.30 o 
   6   2   3      540.90      637.80     29.44 o 
   8   2   3    16126.13    15675.10    218.78 o 
  10   2   3     3562.70     3390.89    125.02 o 
  12   2   3     5950.85     6089.80    262.02 o 
  14   2   3     1605.02     2009.03    265.92 o 
 -17   3   3    25050.67    25026.34    942.33 o 
 -15   3   3      201.74      382.30    139.57 o 
 -13   3   3     2080.08     2209.53    161.87 o 
 -11   3   3    46465.08    46742.63   1039.74 o 
  -9   3   3    56414.74    56011.90    589.99 o 
  -7   3   3      253.75      261.28     22.92 o 
  -5   3   3       35.93       93.43     11.83 o 
  -3   3   3    31374.80    29742.65    200.13 o 
  -1   3   3    40279.29    40396.39    249.89 o 
   1   3   3    43582.94    45544.87    314.66 o 
   3   3   3    18516.42    18863.95    160.66 o 
   5   3   3       90.12      215.93     26.86 o 
   7   3   3     6074.09     6232.06     96.98 o 
   9   3   3    48497.27    47907.58    591.63 o 
  11   3   3     5059.70     5173.91    181.06 o 
  13   3   3     3528.28     4096.34    194.15 o 
  15   3   3     6735.63     6661.74    398.42 o 
 -16   4   3        1.71      -12.14    145.64 o 
 -14   4   3       99.07       63.72    127.43 o 
 -12   4   3    11022.27    10573.32    510.60 o 
 -10   4   3     2580.02     2559.97    113.96 o 
  -8   4   3    12465.28    12224.88    143.17 o 
  -6   4   3     1469.09     1473.27     29.76 o 
  -4   4   3    55080.82    53760.12    446.42 o 
  -2   4   3      165.50      229.94     14.72 o 
   0   4   3    23036.32    22094.69    160.03 o 
   2   4   3    28375.50    28909.38    218.35 o 
   4   4   3    49076.01    49660.57    409.45 o 
   6   4   3     5330.13     5429.62     88.47 o 
   8   4   3     7858.22     7863.96    144.85 o 
  10   4   3     8064.72     7876.37    169.41 o 
  12   4   3     4923.98     4831.68    172.45 o 
  14   4   3      107.99      140.71     88.83 o 
 -15   5   3     1057.64     1062.02    212.40 o 
 -13   5   3     2236.36     2180.16    149.08 o 
 -11   5   3    18483.66    18749.78    429.63 o 
  -9   5   3     7708.18     7723.39    108.29 o 
  -7   5   3     1558.69     1631.39     42.68 o 
  -5   5   3    34565.14    34282.11    288.14 o 
  -3   5   3    42707.68    42951.53    298.08 o 
  -1   5   3     1044.98     1195.02     26.06 o 
   1   5   3     4600.02     4608.91     51.59 o 
   3   5   3    39559.07    39372.29    323.74 o 
   5   5   3    12541.75    12789.55    142.23 o 
   7   5   3     1148.27     1235.40     63.69 o 
   9   5   3    13397.83    13611.72    210.50 o 
  11   5   3    12396.08    12734.01    234.40 o 
  13   5   3      645.42      865.45     95.78 o 
 -16   6   3      137.21      330.72    188.12 o 
 -14   6   3      119.27       82.24    130.36 o 
 -12   6   3     8815.40     8559.50    199.44 o 
 -10   6   3     4135.31     4038.50     96.52 o 
  -8   6   3     9462.74     9438.63    124.94 o 
  -6   6   3     2906.27     2918.75     63.54 o 
  -4   6   3    63418.97    62401.32    480.51 o 
  -2   6   3      175.66      218.56     19.85 o 
   0   6   3    25094.76    24748.94    189.24 o 
   2   6   3    23417.08    23257.03    180.84 o 
   4   6   3    40605.56    40089.68    332.07 o 
   6   6   3     5784.54     5782.53    104.02 o 
   8   6   3     2414.24     2482.74     83.62 o 
  10   6   3    16295.23    16111.16    248.55 o 
  12   6   3     2962.88     2977.82    135.13 o 
  14   6   3     1242.50     1422.77    146.59 o 
 -15   7   3     3596.05     3444.65    237.13 o 
 -13   7   3    15424.53    15670.91    384.98 o 
 -11   7   3     8415.70     8603.81    189.49 o 
  -9   7   3      226.02      229.92     40.65 o 
  -7   7   3     2405.08     2528.74     71.08 o 
  -5   7   3    55922.96    54563.92    478.17 o 
  -3   7   3    33977.99    33508.97    267.61 o 
  -1   7   3     1931.38     1947.35     37.81 o 
   1   7   3      256.71      306.70     24.17 o 
   3   7   3    58763.84    58631.83    448.08 o 
   5   7   3    31254.75    30867.43    316.48 o 
   7   7   3      671.79      765.29     68.49 o 
   9   7   3      147.18      167.63     59.68 o 
  11   7   3    19294.92    19335.69    490.36 o 
  13   7   3    10396.85    10740.78    311.59 o 
 -14   8   3    12748.22    12730.63    328.45 o 
 -12   8   3      124.24      147.50     82.91 o 
 -10   8   3    36789.34    36009.00    423.99 o 
  -8   8   3      971.28      998.76     58.24 o 
  -6   8   3     7753.93     7733.53    125.97 o 
  -4   8   3     6693.83     6636.09     86.20 o 
  -2   8   3    14551.11    13950.89    143.99 o 
   0   8   3      436.28      522.11     27.39 o 
   2   8   3     1989.89     2186.80     50.09 o 
   4   8   3      645.33      728.22     41.62 o 
   6   8   3      496.02      488.69     58.20 o 
   8   8   3     8974.29     9051.22    191.41 o 
  10   8   3    14019.38    14587.11    254.91 o 
  12   8   3     2040.12     2001.34    142.03 o 
 -13   9   3      749.61      948.60    120.02 o 
 -11   9   3     4639.68     4853.96    179.15 o 
  -9   9   3    17016.83    16832.61    251.47 o 
  -7   9   3     8040.62     8010.80    146.40 o 
  -5   9   3      181.77      191.56     38.46 o 
  -3   9   3     1781.37     1903.27     69.00 o 
  -1   9   3    33629.37    33476.14    335.41 o 
   1   9   3    20113.46    19882.26    198.58 o 
   3   9   3      132.67      107.23     36.31 o 
   5   9   3     1021.01      905.06     63.86 o 
   7   9   3    13765.62    13398.78    227.31 o 
   9   9   3     7687.83     7935.15    177.86 o 
  11   9   3      612.62      484.48     90.61 o 
 -12  10   3     4812.25     4932.83    289.14 o 
 -10  10   3    10698.00    10590.04    263.04 o 
  -8  10   3     1344.80     1458.33     78.27 o 
  -6  10   3      188.69      171.83     47.28 o 
  -4  10   3    19162.63    19013.66    198.90 o 
  -2  10   3     2374.14     2483.90     69.44 o 
   0  10   3     3435.49     3462.01     78.98 o 
   2  10   3     7844.18     7859.40    135.58 o 
   4  10   3    16249.46    16094.55    236.57 o 
   6  10   3      686.55      611.02     72.16 o 
   8  10   3      298.63      227.72     70.53 o 
  10  10   3     6586.99     6905.90    178.32 o 
 -11  11   3       50.17       21.53     97.95 o 
  -9  11   3     6494.48     6740.66    188.24 o 
  -7  11   3    13594.75    13740.55    229.71 o 
  -5  11   3      156.11       96.05     48.79 o 
  -3  11   3      133.19      176.82     44.34 o 
  -1  11   3    20444.31    19382.63    261.76 o 
   1  11   3     9397.16     9145.89    180.18 o 
   3  11   3     1212.39     1199.12     79.48 o 
   5  11   3     1326.45     1454.45    108.96 o 
   7  11   3    17701.71    17773.98    333.02 o 
   9  11   3     3639.20     3586.23    169.38 o 
  -8  12   3     2431.53     2786.75    128.74 o 
  -6  12   3     5059.97     5386.78    222.48 o 
  -4  12   3    25833.93    25387.29    379.24 o 
  -2  12   3       43.50        7.04     54.63 o 
   0  12   3     7775.64     7721.01    278.17 o 
   2  12   3     8902.99     8833.01    215.62 o 
   4  12   3    20521.36    20740.68    357.30 o 
   6  12   3      367.38      270.04     90.95 o 
  -5  13   3     7870.94     7508.89    253.03 o 
  -3  13   3      437.89      358.91    100.12 o 
  -1  13   3      434.66      417.82    101.55 o 
   1  13   3     1051.32     1080.95    107.01 o 
   3  13   3     2690.13     2728.35    131.71 o 
 -16   0   4    37647.80    37490.86   1211.15 o 
 -14   0   4     7000.55     6597.12    312.70 o 
 -12   0   4     1767.32     1793.46    165.39 o 
 -10   0   4    12914.05    12427.26    327.24 o 
  -8   0   4    50531.80    51686.50    606.75 o 
  -6   0   4    35239.73    35952.14    381.10 o 
  -4   0   4    37111.79    36974.81    365.23 o 
  -2   0   4     4340.35     4265.37     69.77 o 
   0   0   4       69.50      103.56     29.59 o 
   2   0   4    72979.98    71916.86    817.56 o 
   4   0   4   106123.30   103284.46   1330.86 o 
   6   0   4      332.03      438.20     43.27 o 
   8   0   4     1827.67     1993.52     85.70 o 
  10   0   4    57294.19    57181.64   1188.49 o 
  12   0   4    28817.26    28778.86    888.70 o 
  14   0   4     4236.19     3924.26    324.26 o 
 -17   1   4      122.06      116.04    139.57 o 
 -15   1   4     4680.06     4637.17    186.25 o 
 -13   1   4     1165.60     1180.08    137.25 o 
 -11   1   4     9400.13     9119.28    174.08 o 
  -9   1   4     4054.43     4214.14     66.11 o 
  -7   1   4    11522.28    11339.04    107.52 o 
  -5   1   4     3164.46     3057.36     38.38 o 
  -3   1   4    18119.50    17168.06    119.70 o 
  -1   1   4     3921.34     3615.91     49.01 o 
   1   1   4    19252.07    19542.41    175.58 o 
   3   1   4     7429.87     7492.73    115.20 o 
   5   1   4    10120.56     9982.75    114.66 o 
   7   1   4     9207.56     8965.88    122.24 o 
   9   1   4     1045.09     1119.85     60.80 o 
  11   1   4     4442.94     4623.06    185.18 o 
  13   1   4        7.37      -46.97    108.39 o 
 -16   2   4    15493.63    15173.67    625.78 o 
 -14   2   4      116.64       93.37     84.55 o 
 -12   2   4     2887.17     2915.05     99.94 o 
 -10   2   4    73208.88    73210.99    791.30 o 
  -8   2   4    12336.13    12378.15    124.17 o 
  -6   2   4     9731.39     9506.87     93.58 o 
  -4   2   4    47590.95    47553.77    310.58 o 
  -2   2   4   150186.91   152944.28    920.99 o 
   0   2   4     1776.06     1868.68     33.73 o 
   2   2   4      168.95      220.28     21.50 o 
   4   2   4    67943.83    67325.68    513.34 o 
   6   2   4    23696.50    23326.65    223.32 o 
   8   2   4       92.22      126.43     39.44 o 
  10   2   4     9876.81     9954.07    213.11 o 
  12   2   4    16860.46    16806.40    384.63 o 
  14   2   4     1046.97     1184.38    203.94 o 
 -17   3   4     1963.06     1856.81    172.48 o 
 -15   3   4        8.72       24.27    130.47 o 
 -13   3   4     2429.95     2420.71    169.11 o 
 -11   3   4     3588.95     3529.50    111.70 o 
  -9   3   4     7060.50     7213.10     92.16 o 
  -7   3   4     7615.28     7451.69     81.33 o 
  -5   3   4     3097.80     3000.74     45.80 o 
  -3   3   4    18040.99    17858.96    136.26 o 
  -1   3   4     1786.49     1722.39     30.59 o 
   1   3   4    10381.54    10399.34     96.68 o 
   3   3   4      330.96      415.66     24.63 o 
   5   3   4     7914.51     7909.50     96.52 o 
   7   3   4      374.67      335.33     36.07 o 
   9   3   4      668.64      660.39     69.48 o 
  11   3   4     1286.51     1340.93    109.47 o 
  13   3   4      120.06       86.37    102.13 o 
 -16   4   4     6468.00     6083.02    281.77 o 
 -14   4   4     1484.73     1500.00    143.76 o 
 -12   4   4     6455.26     6448.00    185.24 o 
 -10   4   4    78740.06    77495.28    831.88 o 
  -8   4   4     4745.08     4931.53     81.90 o 
  -6   4   4    21259.85    21365.96    178.86 o 
  -4   4   4    38657.19    38569.08    278.80 o 
  -2   4   4   163942.12   165674.89   1107.33 o 
   0   4   4      733.78      812.92     32.51 o 
   2   4   4     7392.87     7389.17     83.05 o 
   4   4   4    43055.46    43569.54    361.09 o 
   6   4   4    45819.57    45885.71    393.70 o 
   8   4   4      379.63      461.60     57.22 o 
  10   4   4      779.61      876.69     79.49 o 
  12   4   4     9398.55     8983.13    240.41 o 
  14   4   4     4878.67     5142.55    200.28 o 
 -15   5   4    11479.81    10476.56    381.78 o 
 -13   5   4     2713.33     2785.12    157.57 o 
 -11   5   4     2097.48     2206.08    120.33 o 
  -9   5   4     6253.31     6111.10    107.41 o 
  -7   5   4     1433.62     1422.62     40.01 o 
  -5   5   4       48.77       62.35     17.80 o 
  -3   5   4     2089.64     2090.03     39.07 o 
  -1   5   4     1849.54     1839.93     41.94 o 
   1   5   4        8.44       72.43     17.78 o 
   3   5   4    31813.49    31589.56    266.12 o 
   5   5   4     1261.05     1229.44     43.29 o 
   7   5   4    29449.48    28721.83    337.68 o 
   9   5   4      178.67       73.86     55.93 o 
  11   5   4    32136.27    31766.43    513.87 o 
  13   5   4       75.23       51.94     89.46 o 
 -16   6   4    12708.20    12754.22    457.84 o 
 -14   6   4     6831.68     6702.00    275.41 o 
 -12   6   4       29.42      -10.36     64.65 o 
 -10   6   4     1155.04     1143.21     84.80 o 
  -8   6   4    19717.28    19681.34    225.78 o 
  -6   6   4    29540.70    28813.80    307.44 o 
  -4   6   4     8884.00     8770.29    106.94 o 
  -2   6   4       25.93       79.13     17.40 o 
   0   6   4     1556.92     1718.01     40.00 o 
   2   6   4    35492.99    36116.47    285.31 o 
   4   6   4    26500.64    26489.47    240.31 o 
   6   6   4       66.77       26.31     36.75 o 
   8   6   4      168.91      128.20     57.82 o 
  10   6   4    20488.37    20537.32    308.49 o 
  12   6   4    10546.61    10636.48    258.59 o 
 -15   7   4       15.68        9.02    120.09 o 
 -13   7   4     5580.14     5382.55    309.08 o 
 -11   7   4     8170.75     8126.22    275.25 o 
  -9   7   4    22003.49    21880.91    264.82 o 
  -7   7   4     6156.61     5851.39    108.22 o 
  -5   7   4     2510.06     2388.59     55.24 o 
  -3   7   4    39544.22    38578.51    313.79 o 
  -1   7   4     4434.95     4554.42     71.70 o 
   1   7   4    19142.88    19220.73    166.96 o 
   3   7   4     1971.04     2040.68     53.60 o 
   5   7   4    23740.03    23242.02    263.45 o 
   7   7   4       16.79       39.38     54.50 o 
   9   7   4      345.37      428.99     73.20 o 
  11   7   4     3548.04     3691.31    167.00 o 
 -14   8   4     5302.81     5533.14    215.57 o 
 -12   8   4     3123.10     3146.50    192.65 o 
 -10   8   4     1420.79     1474.38     84.22 o 
  -8   8   4     4492.30     4472.17    106.28 o 
  -6   8   4     8953.70     8929.60    135.02 o 
  -4   8   4     4350.03     4364.01     78.97 o 
  -2   8   4     2489.41     2486.78     60.92 o 
   0   8   4     9448.11     9488.51    115.93 o 
   2   8   4    12350.79    12370.59    143.75 o 
   4   8   4     3236.53     3084.60     69.89 o 
   6   8   4      755.60      809.87     64.04 o 
   8   8   4     3242.62     3304.73    119.86 o 
  10   8   4     5961.96     6051.98    195.68 o 
 -13   9   4     1709.08     1691.13    141.31 o 
 -11   9   4    13747.35    14181.66    318.79 o 
  -9   9   4    16727.75    16531.13    241.21 o 
  -7   9   4     9552.68     9688.14    167.66 o 
  -5   9   4     1923.14     2060.39     71.69 o 
  -3   9   4    46411.18    45642.63    424.30 o 
  -1   9   4    10992.46    10811.77    149.00 o 
   1   9   4    11946.10    11677.77    205.02 o 
   3   9   4      773.70      699.98     51.57 o 
   5   9   4    22177.18    20961.17    267.62 o 
   7   9   4      602.22      597.92     69.31 o 
   9   9   4      473.83      615.32     79.39 o 
 -12  10   4     9625.45     9426.30    289.56 o 
 -10  10   4    10476.26    10712.58    253.78 o 
  -8  10   4      338.05      285.83     73.19 o 
  -6  10   4      117.72      161.70     52.35 o 
  -4  10   4     4855.44     4797.85    102.80 o 
  -2  10   4    21425.11    20587.72    252.81 o 
   0  10   4     6776.28     6724.36    132.62 o 
   2  10   4     1284.72     1248.04     65.13 o 
   4  10   4      290.74      301.24     58.13 o 
   6  10   4    20705.21    19830.91    391.15 o 
   8  10   4     8137.54     7901.11    188.92 o 
  -9  11   4     5708.46     5904.68    242.28 o 
  -7  11   4     2618.26     2693.42    107.09 o 
  -5  11   4     1768.28     1848.27     84.51 o 
  -3  11   4     3956.28     3721.34    102.04 o 
  -1  11   4      112.26      174.43     75.99 o 
   1  11   4      859.07      912.45     73.81 o 
   3  11   4    17417.62    16956.12    269.36 o 
   5  11   4     3466.78     3758.94    150.47 o 
   7  11   4     4453.80     4462.33    192.29 o 
  -8  12   4     3095.16     3151.53    141.10 o 
  -6  12   4    17638.78    17760.34    297.83 o 
  -4  12   4      804.04      775.22     84.57 o 
  -2  12   4     1024.43     1143.48     96.45 o 
   0  12   4     5682.37     5648.62    153.97 o 
   2  12   4     9447.90    10104.40    254.35 o 
   4  12   4      349.05      374.15    101.32 o 
   6  12   4      929.35     1016.24    115.20 o 
  -5  13   4      865.49      847.10    149.54 o 
  -3  13   4     5800.51     6203.77    227.49 o 
  -1  13   4     1737.33     1882.99    135.83 o 
   1  13   4       51.24       19.49     83.13 o 
   3  13   4     3890.36     3908.39    294.50 o 
 -17   1   5    13336.60    12973.07    327.02 o 
 -15   1   5    29382.76    29160.32    458.06 o 
 -13   1   5     3059.89     3068.80    101.34 o 
 -11   1   5      864.18      907.27     49.43 o 
  -9   1   5    94909.27    95116.97    837.01 o 
  -7   1   5    40477.12    40596.29    322.56 o 
  -5   1   5    18657.33    18439.48    145.94 o 
  -3   1   5     7380.96     7222.39     66.38 o 
  -1   1   5   106297.35   104238.30    691.12 o 
   1   1   5     5091.56     4943.89     69.79 o 
   3   1   5       62.78      107.13     31.09 o 
   5   1   5    28934.51    28347.41    251.69 o 
   7   1   5    13031.78    13116.23    175.54 o 
   9   1   5      513.97      577.40     77.79 o 
  11   1   5     9351.97     9470.54    279.42 o 
  13   1   5     6381.59     6195.38    286.49 o 
 -16   2   5      621.40      618.45    120.09 o 
 -14   2   5      899.32      986.46     80.12 o 
 -12   2   5     3437.40     3576.59     98.37 o 
 -10   2   5     1675.05     1695.00     47.09 o 
  -8   2   5     1591.61     1615.37     40.22 o 
  -6   2   5     2207.06     2248.51     35.35 o 
  -4   2   5    14942.42    14805.51    121.97 o 
  -2   2   5    18669.49    18478.41    142.93 o 
   0   2   5    18174.05    18138.75    149.35 o 
   2   2   5    14121.38    13852.71    148.57 o 
   4   2   5    34526.21    33901.29    293.08 o 
   6   2   5    23985.95    23652.94    244.90 o 
   8   2   5    12445.61    12394.77    208.53 o 
  10   2   5     7911.37     7977.33    223.03 o 
  12   2   5     8160.15     8195.12    270.79 o 
 -17   3   5      147.41        9.10    113.71 o 
 -15   3   5    12103.54    11610.30    386.39 o 
 -13   3   5    12762.28    12432.46    265.65 o 
 -11   3   5     6398.06     6694.68    130.76 o 
  -9   3   5     6118.55     6258.98     95.33 o 
  -7   3   5      314.25      422.20     29.05 o 
  -5   3   5     8573.22     8624.36     78.70 o 
  -3   3   5    91996.70    91309.41    645.21 o 
  -1   3   5    28739.05    28703.92    215.48 o 
   1   3   5    11823.91    11876.84    115.62 o 
   3   3   5     4930.71     5036.42     88.02 o 
   5   3   5    89472.46    88814.92    719.49 o 
   7   3   5     5752.98     5910.30    113.59 o 
   9   3   5     7937.38     8162.72    200.54 o 
  11   3   5     9595.90     9744.97    289.49 o 
  13   3   5    29364.27    29757.95    600.00 o 
 -16   4   5    12673.17    12805.16    493.51 o 
 -14   4   5     1036.28     1098.81    137.12 o 
 -12   4   5    12278.89    12360.28    331.97 o 
 -10   4   5     1655.04     1535.81     62.82 o 
  -8   4   5    32664.89    32596.13    305.99 o 
  -6   4   5      532.59      568.32     22.08 o 
  -4   4   5    10165.88    10110.57     99.06 o 
  -2   4   5    17606.10    17903.33    150.38 o 
   0   4   5    23623.20    23376.74    183.89 o 
   2   4   5      635.38      640.20     30.42 o 
   4   4   5      611.29      655.17     36.51 o 
   6   4   5     1328.38     1311.37     58.48 o 
   8   4   5      633.15      688.40     73.59 o 
  10   4   5     2423.01     2349.90    111.45 o 
  12   4   5     2194.08     2314.70    227.67 o 
 -15   5   5    10384.79    10452.89    350.80 o 
 -13   5   5      971.86      640.14    116.31 o 
 -11   5   5     1746.90     1762.86     90.20 o 
  -9   5   5    27771.00    27588.46    348.16 o 
  -7   5   5    16502.09    16219.92    180.60 o 
  -5   5   5      545.26      641.57     30.19 o 
  -3   5   5    11796.35    11654.47    112.02 o 
  -1   5   5    27595.55    27212.38    195.23 o 
   1   5   5     4139.71     4151.98     66.67 o 
   3   5   5     5502.34     5577.67     80.25 o 
   5   5   5    24366.26    24322.38    261.22 o 
   7   5   5     7115.23     6662.09    140.61 o 
   9   5   5      520.84      505.71     76.15 o 
  11   5   5     6282.76     6440.70    214.29 o 
 -14   6   5     1389.00     1394.43    154.88 o 
 -12   6   5    10799.99    10719.53    265.72 o 
 -10   6   5     3458.30     3493.83    120.08 o 
  -8   6   5    39414.33    38769.21    434.83 o 
  -6   6   5      615.20      631.87     33.52 o 
  -4   6   5    10043.50    10012.12    111.05 o 
  -2   6   5    17008.38    17075.27    155.49 o 
   0   6   5    17020.72    17109.44    152.78 o 
   2   6   5     1409.23     1377.56     41.44 o 
   4   6   5      279.76      318.60     35.18 o 
   6   6   5     6452.77     6606.66    122.87 o 
   8   6   5      241.97      290.98     70.15 o 
  10   6   5      590.60      477.97     85.37 o 
  12   6   5     2383.83     2523.22    144.66 o 
 -15   7   5     9613.47     9045.05    385.01 o 
 -13   7   5      555.64      504.18    108.61 o 
 -11   7   5      165.48      101.27     69.27 o 
  -9   7   5    36337.67    35868.00    441.46 o 
  -7   7   5    27811.36    27622.77    300.03 o 
  -5   7   5      504.42      621.01     39.47 o 
  -3   7   5      158.15      122.97     29.87 o 
  -1   7   5    35836.04    36460.07    370.60 o 
   1   7   5    29484.23    29555.79    271.85 o 
   3   7   5     1058.48      980.89     48.14 o 
   5   7   5      455.66      442.81     54.24 o 
   7   7   5     9426.31     9172.87    175.73 o 
   9   7   5    12738.04    12641.80    252.73 o 
  11   7   5     3489.13     3554.01    149.38 o 
 -14   8   5     2991.57     2919.72    192.72 o 
 -12   8   5      190.82      169.66     80.42 o 
 -10   8   5     3737.95     4009.28    154.07 o 
  -8   8   5     2116.44     2064.68     81.36 o 
  -6   8   5     2510.46     2512.29     77.75 o 
  -4   8   5     5916.12     5746.57     96.72 o 
  -2   8   5    33769.88    33167.62    337.99 o 
   0   8   5     2942.72     2872.75     71.47 o 
   2   8   5    14961.96    15145.71    185.86 o 
   4   8   5    29517.52    29244.20    331.27 o 
   6   8   5    32122.93    31785.62    398.70 o 
   8   8   5     9208.12     9003.79    208.21 o 
  10   8   5     4705.27     4794.48    170.93 o 
 -13   9   5    10584.45    10704.11    311.06 o 
 -11   9   5     9681.56     9570.89    380.78 o 
  -9   9   5       22.75       58.55     52.96 o 
  -7   9   5      184.93      137.73     50.96 o 
  -5   9   5    17976.83    17750.00    236.72 o 
  -3   9   5    20624.26    20051.19    251.29 o 
  -1   9   5     2197.36     2175.38     71.00 o 
   1   9   5      629.22      624.40     54.41 o 
   3   9   5     6567.25     6717.00    147.53 o 
   5   9   5    10424.13    10581.37    177.88 o 
   7   9   5     4181.06     4029.92    127.69 o 
   9   9   5      698.83      720.05     90.71 o 
 -10  10   5     2538.00     2653.59    153.48 o 
  -8  10   5    11871.10    12276.30    220.99 o 
  -6  10   5      570.14      583.57     60.14 o 
  -4  10   5      232.26      206.71     45.71 o 
  -2  10   5    17817.85    17798.79    290.49 o 
   0  10   5     4054.20     4277.19    155.20 o 
   2  10   5     2136.87     2176.15     87.35 o 
   4  10   5     2413.26     2527.75     96.17 o 
   6  10   5     6594.75     6836.97    190.30 o 
   8  10   5      204.32      286.92     82.54 o 
  -9  11   5      178.45      242.09     94.23 o 
  -7  11   5      846.09      749.42     84.23 o 
  -5  11   5    18341.09    18134.90    263.65 o 
  -3  11   5     4137.82     4043.54    102.70 o 
  -1  11   5      361.87      307.74     64.43 o 
   1  11   5     3562.59     3683.04    125.59 o 
   3  11   5    11046.03    10817.65    203.46 o 
   5  11   5     2537.94     2606.44    138.37 o 
  -8  12   5    19826.18    20479.02    341.46 o 
  -6  12   5      175.48      110.79     73.20 o 
  -4  12   5     4133.62     4487.15    129.54 o 
  -2  12   5     3880.47     3908.73    134.98 o 
   0  12   5    12538.58    13001.35    247.77 o 
   2  12   5      375.20      418.18     99.51 o 
   4  12   5       57.90      147.39     80.39 o 
  -3  13   5      923.53     1112.07    115.23 o 
  -1  13   5      894.25      928.35    110.83 o 
 -16   0   6     4207.63     4350.66    211.19 o 
 -14   0   6     7814.99     7987.30    240.05 o 
 -12   0   6      510.70      561.68     94.16 o 
 -10   0   6    18034.76    17520.57    304.41 o 
  -8   0   6    83319.32    81151.70    912.82 o 
  -6   0   6     1322.61     1423.76     62.83 o 
  -4   0   6    16377.35    16131.91    165.65 o 
  -2   0   6    66469.62    65282.11    627.06 o 
   0   0   6   144499.62   145441.50   1451.97 o 
   2   0   6     1251.09     1238.90    104.23 o 
   4   0   6     3843.71     3687.81    115.41 o 
   6   0   6    67347.36    66308.14    780.73 o 
   8   0   6    34987.10    34451.86    602.66 o 
  10   0   6     2238.45     2460.60    364.16 o 
  12   0   6      223.92      283.48    200.47 o 
 -17   1   6     3180.84     3528.82    399.08 o 
 -15   1   6     2789.22     2968.32    113.44 o 
 -13   1   6     6897.70     6960.51    145.70 o 
 -11   1   6     2999.21     3088.43     82.33 o 
  -9   1   6     7493.39     7571.92    109.14 o 
  -7   1   6     5005.59     4842.04     67.02 o 
  -5   1   6    11109.29    10911.64     95.51 o 
  -3   1   6     4356.41     4353.26     56.39 o 
  -1   1   6    14578.60    14400.08    134.79 o 
   1   1   6     1191.64     1183.93     39.92 o 
   3   1   6    14971.32    14663.70    153.80 o 
   5   1   6      637.94      679.05     42.08 o 
   7   1   6     6886.74     6767.53    126.64 o 
   9   1   6     1737.31     2054.88    129.22 o 
  11   1   6     2812.58     3181.70    220.55 o 
 -16   2   6     6940.11     6609.48    285.49 o 
 -14   2   6    36292.81    35471.48    622.14 o 
 -12   2   6      540.26      506.97     58.84 o 
 -10   2   6      720.56      706.70     43.59 o 
  -8   2   6    43716.19    43374.87    381.32 o 
  -6   2   6    38433.08    38186.44    291.02 o 
  -4   2   6      244.29      310.18     24.34 o 
  -2   2   6    17786.74    17817.40    145.66 o 
   0   2   6    46500.97    46349.44    341.61 o 
   2   2   6     1873.96     1975.34     53.47 o 
   4   2   6     3748.19     3769.48     74.12 o 
   6   2   6    33004.15    31836.99    332.05 o 
   8   2   6     5399.65     5326.04    141.56 o 
  10   2   6       78.97       60.60    107.40 o 
  12   2   6    12063.27    12285.13    406.69 o 
 -15   3   6     4115.91     3734.39    217.82 o 
 -13   3   6     2637.53     2698.80    150.25 o 
 -11   3   6     5223.00     5085.53    120.65 o 
  -9   3   6      195.33      237.73     32.69 o 
  -7   3   6     9808.24     9810.50    129.60 o 
  -5   3   6       76.79      124.69     24.58 o 
  -3   3   6     2997.38     3140.99     54.17 o 
  -1   3   6     1314.95     1391.71     37.27 o 
   1   3   6     1203.51     1217.18     38.75 o 
   3   3   6      459.05      538.04     38.98 o 
   5   3   6      597.61      533.03     44.35 o 
   7   3   6      613.50      655.77     65.31 o 
   9   3   6      698.99      696.50     83.60 o 
  11   3   6      116.58      122.26    108.78 o 
 -16   4   6     6235.50     5709.35    502.38 o 
 -14   4   6    36766.64    35860.43    796.98 o 
 -12   4   6     1078.20     1140.02    136.76 o 
 -10   4   6     2837.87     3011.62     96.96 o 
  -8   4   6    23416.99    23119.15    219.43 o 
  -6   4   6    45100.72    44682.65    367.86 o 
  -4   4   6     2859.60     3011.71     57.41 o 
  -2   4   6     3786.36     3905.03     68.25 o 
   0   4   6    16436.73    16398.23    150.20 o 
   2   4   6     8000.21     8040.97    104.71 o 
   4   4   6    11910.71    11976.82    151.48 o 
   6   4   6    14282.03    14355.35    209.91 o 
   8   4   6      548.80      435.18     77.13 o 
  10   4   6      858.50     1066.38    107.24 o 
  12   4   6    15848.07    15915.07    410.15 o 
 -15   5   6     1302.14     1341.62    156.44 o 
 -13   5   6     1446.49     1568.50    148.91 o 
 -11   5   6      984.04     1046.40     81.19 o 
  -9   5   6    20152.80    19867.34    273.49 o 
  -7   5   6     5608.90     5784.42    112.74 o 
  -5   5   6    32292.99    32044.10    266.34 o 
  -3   5   6       57.00       97.80     25.83 o 
  -1   5   6    76919.76    76610.59    534.24 o 
   1   5   6      350.38      383.00     35.53 o 
   3   5   6    51903.02    50513.06    449.61 o 
   5   5   6     1122.64     1187.38     62.97 o 
   7   5   6    38319.11    37838.68    486.05 o 
   9   5   6       22.20       30.37     70.99 o 
  11   5   6     6839.31     7112.32    269.89 o 
 -14   6   6      791.65      690.92    137.46 o 
 -12   6   6     1552.49     1692.04    146.08 o 
 -10   6   6    17063.71    16676.12    297.01 o 
  -8   6   6    23918.71    23832.82    312.50 o 
  -6   6   6       48.41       68.64     34.25 o 
  -4   6   6     1416.94     1499.19     47.42 o 
  -2   6   6    26596.67    26825.03    245.07 o 
   0   6   6    43623.09    43535.79    338.19 o 
   2   6   6      151.86      135.79     34.66 o 
   4   6   6      487.47      527.45     49.87 o 
   6   6   6    19022.24    18639.02    253.62 o 
   8   6   6    17245.89    16918.75    303.68 o 
  10   6   6       30.54       -1.10     79.03 o 
 -13   7   6     5219.22     5394.56    209.41 o 
 -11   7   6     5204.35     4996.80    174.21 o 
  -9   7   6      627.53      692.01     60.11 o 
  -7   7   6    20066.58    20008.02    249.61 o 
  -5   7   6      127.65      154.76     31.09 o 
  -3   7   6     3151.93     3170.86    101.38 o 
  -1   7   6     8793.32     8897.20    127.04 o 
   1   7   6     3105.34     3088.79     74.27 o 
   3   7   6      525.62      627.18     52.13 o 
   5   7   6     5425.00     5250.18    121.58 o 
   7   7   6     4035.30     4236.20    127.41 o 
   9   7   6     2879.90     2830.64    127.71 o 
 -12   8   6     2466.07     2703.00    158.33 o 
 -10   8   6     4242.60     4646.51    172.26 o 
  -8   8   6     3852.00     3817.73    114.48 o 
  -6   8   6     3148.48     3100.97     89.88 o 
  -4   8   6     5122.73     5014.56     98.95 o 
  -2   8   6     7894.17     8036.47    135.96 o 
   0   8   6     5818.64     5866.83    102.32 o 
   2   8   6     1739.49     1746.42     74.02 o 
   4   8   6     1413.30     1399.06     78.38 o 
   6   8   6     4900.27     4634.18    128.59 o 
   8   8   6     5770.22     5829.96    190.25 o 
 -11   9   6     5998.35     6030.41    208.70 o 
  -9   9   6      211.20      142.25     95.61 o 
  -7   9   6    23217.57    23613.72    311.18 o 
  -5   9   6     4129.43     4057.26    106.71 o 
  -3   9   6     1552.45     1653.90     78.17 o 
  -1   9   6     2076.01     2030.42     75.91 o 
   1   9   6     4775.95     4589.14    114.88 o 
   3   9   6      588.32      594.00     69.21 o 
   5   9   6     2736.60     2696.58    101.35 o 
   7   9   6     1207.69     1209.81    115.15 o 
 -10  10   6       29.15       54.00     94.43 o 
  -8  10   6       37.70       73.76     64.41 o 
  -6  10   6    13663.14    13851.75    230.05 o 
  -4  10   6    16719.74    16530.70    229.30 o 
  -2  10   6      350.16      405.95     54.88 o 
   0  10   6      834.79      849.73     75.75 o 
   2  10   6    15233.50    15228.93    276.86 o 
   4  10   6    15565.21    15623.22    360.15 o 
   6  10   6      115.74      176.00     80.24 o 
  -9  11   6    10514.29    10684.40    306.73 o 
  -7  11   6     6483.81     6707.21    190.43 o 
  -5  11   6     3828.64     4131.60    124.30 o 
  -3  11   6      312.81      305.11     59.55 o 
  -1  11   6    32102.88    31670.24    451.04 o 
   1  11   6     3102.05     3267.65    135.73 o 
   3  11   6     8425.07     8609.17    180.49 o 
   5  11   6     1509.33     1513.27    112.46 o 
  -6  12   6       23.79      105.60     78.11 o 
  -4  12   6     4022.60     4138.03    145.12 o 
  -2  12   6     2696.42     2758.72    121.61 o 
   0  12   6     1194.53     1267.17    106.88 o 
   2  12   6     4332.17     4298.38    254.16 o 
 -15   1   7     1190.60     1341.58    100.80 o 
 -13   1   7    33047.73    33271.40    487.60 o 
 -11   1   7     6108.39     5811.01    124.41 o 
  -9   1   7       59.19      113.67     29.43 o 
  -7   1   7    17626.50    17399.08    179.21 o 
  -5   1   7    12633.75    12632.77    116.84 o 
  -3   1   7      986.62      984.64     35.12 o 
  -1   1   7    26822.00    26285.09    212.45 o 
   1   1   7    22816.33    22442.47    220.77 o 
   3   1   7      681.86      676.42     50.72 o 
   5   1   7     4397.37     4433.73     94.54 o 
   7   1   7    38344.06    38170.24    468.03 o 
   9   1   7     1429.65     1463.10    152.24 o 
  11   1   7     2120.41     1876.66    207.15 o 
 -16   2   7     2559.52     2122.82    183.46 o 
 -14   2   7     6448.23     6539.37    201.59 o 
 -12   2   7     2503.69     2569.93    107.23 o 
 -10   2   7     7139.23     7035.72    130.52 o 
  -8   2   7    13117.52    12874.46    157.71 o 
  -6   2   7    18459.65    18712.62    171.28 o 
  -4   2   7    13835.49    13756.83    132.52 o 
  -2   2   7    12267.30    12280.35    118.51 o 
   0   2   7    22303.25    21665.16    214.77 o 
   2   2   7    19608.38    19228.41    211.84 o 
   4   2   7     4441.32     4291.97     99.91 o 
   6   2   7     5281.33     5217.38    110.40 o 
   8   2   7     1999.86     2171.11    129.82 o 
  10   2   7     3073.88     3009.10    235.68 o 
 -15   3   7    16262.78    15494.34    441.14 o 
 -13   3   7    16452.56    16167.03    330.83 o 
 -11   3   7     5254.97     5338.56    154.23 o 
  -9   3   7       52.20       57.75     36.89 o 
  -7   3   7    98563.18    96783.37    734.08 o 
  -5   3   7    31821.12    31600.11    276.65 o 
  -3   3   7    20512.72    20332.07    190.62 o 
  -1   3   7     2362.67     2594.75     54.29 o 
   1   3   7    87830.41    86040.81    699.14 o 
   3   3   7     7184.78     7013.27    125.47 o 
   5   3   7     4627.41     4517.42    103.35 o 
   7   3   7     8372.73     8542.79    164.96 o 
   9   3   7    23158.12    22908.18    411.22 o 
  11   3   7     2627.80     2453.40    223.39 o 
 -14   4   7     1944.99     1810.03    164.85 o 
 -12   4   7     7682.45     7645.71    218.29 o 
 -10   4   7      479.18      455.98     61.24 o 
  -8   4   7      133.32      120.86     41.61 o 
  -6   4   7     5719.47     5790.06    115.20 o 
  -4   4   7     1560.76     1552.00     52.66 o 
  -2   4   7     1114.38     1196.00     45.80 o 
   0   4   7     3859.26     3960.79     71.65 o 
   2   4   7      887.74      960.95     55.24 o 
   4   4   7     1221.42     1263.86     64.92 o 
   6   4   7    11683.52    11528.82    203.08 o 
   8   4   7     6946.17     7101.31    173.60 o 
  10   4   7     3206.16     2966.31    193.88 o 
 -15   5   7     3713.74     3766.87    257.97 o 
 -13   5   7    15658.67    15467.56    409.16 o 
 -11   5   7     2923.62     2879.43    147.81 o 
  -9   5   7     1173.70     1344.06     68.04 o 
  -7   5   7    17500.38    17426.55    225.86 o 
  -5   5   7    10599.08    10794.75    131.91 o 
  -3   5   7      471.65      469.77     39.56 o 
  -1   5   7    12453.06    12293.01    160.25 o 
   1   5   7    26154.42    25933.79    265.73 o 
   3   5   7     2235.83     2181.11     80.77 o 
   5   5   7     1123.22     1155.28     88.91 o 
   7   5   7    12392.15    11973.39    212.88 o 
   9   5   7     5344.99     5125.56    172.65 o 
 -14   6   7     5207.14     5525.08    361.49 o 
 -12   6   7    10901.93    10140.52    325.43 o 
 -10   6   7     1359.66     1296.78     84.15 o 
  -8   6   7       56.27       81.11     43.86 o 
  -6   6   7     9447.70     9623.47    158.05 o 
  -4   6   7      540.15      676.69     46.08 o 
  -2   6   7       46.22       93.69     38.49 o 
   0   6   7     8700.96     8593.22    127.62 o 
   2   6   7      402.18      376.92     47.40 o 
   4   6   7     1118.79     1088.26     71.69 o 
   6   6   7     7039.42     7070.14    151.16 o 
   8   6   7     5598.52     5334.39    244.82 o 
 -13   7   7     7955.06     8494.74    443.96 o 
 -11   7   7    16048.42    16288.72    357.78 o 
  -9   7   7     3670.51     3721.24    129.32 o 
  -7   7   7       96.79      103.14     55.32 o 
  -5   7   7     4340.49     4118.77     92.67 o 
  -3   7   7    24168.82    24223.90    290.15 o 
  -1   7   7    15426.57    15488.42    218.94 o 
   1   7   7      172.83      228.50     46.99 o 
   3   7   7      341.72      307.66     65.47 o 
   5   7   7    16730.36    16426.37    289.02 o 
   7   7   7    15240.08    15329.54    256.16 o 
   9   7   7       87.45      122.60     87.36 o 
 -12   8   7        9.67      -50.85     84.70 o 
 -10   8   7     9752.42     9766.89    255.76 o 
  -8   8   7    12404.48    12767.49    248.61 o 
  -6   8   7    34899.52    34447.90    421.68 o 
  -4   8   7     7821.12     7740.77    139.64 o 
  -2   8   7    11507.35    11337.90    174.92 o 
   0   8   7    30865.49    31661.90    378.23 o 
   2   8   7    20750.38    20758.69    281.42 o 
   4   8   7     5850.37     5905.51    188.12 o 
   6   8   7      853.46      850.86     92.96 o 
   8   8   7     7566.31     7529.01    270.37 o 
 -11   9   7      146.49       83.71     95.01 o 
  -9   9   7     4924.54     4914.19    190.51 o 
  -7   9   7    13062.83    13387.11    274.50 o 
  -5   9   7     7361.31     7128.40    153.53 o 
  -3   9   7      848.90      935.06     63.70 o 
  -1   9   7     1021.49     1054.13     77.90 o 
   1   9   7     9220.43     9344.97    246.39 o 
   3   9   7    10303.28    10597.55    256.94 o 
   5   9   7      826.09      673.31     83.57 o 
 -10  10   7     1062.67     1013.48    124.70 o 
  -8  10   7     2335.93     2506.89    127.88 o 
  -6  10   7    10832.50    10938.76    205.54 o 
  -4  10   7       57.85        0.18     51.19 o 
  -2  10   7       38.31       19.80     54.07 o 
   0  10   7     9869.95     9413.09    210.60 o 
   2  10   7      935.87      984.65    106.44 o 
   4  10   7     1908.82     2154.75    111.53 o 
  -7  11   7     2018.85     2031.56    105.50 o 
  -5  11   7     1686.27     1640.91     97.86 o 
  -3  11   7     2701.86     2695.69    105.48 o 
  -1  11   7     1380.94     1417.44    104.51 o 
   1  11   7     4210.80     4285.44    166.82 o 
 -16   0   8     4394.97     4567.84    254.15 o 
 -14   0   8    16674.16    16722.63    510.20 o 
 -12   0   8    75247.02    75261.98   1422.81 o 
 -10   0   8      511.96      457.30     67.92 o 
  -8   0   8    16610.30    15687.07    256.68 o 
  -6   0   8    59218.38    59283.91    648.50 o 
  -4   0   8    86439.79    84104.53    805.16 o 
  -2   0   8     1841.87     1987.38     74.12 o 
   0   0   8       98.31      118.26     51.98 o 
   2   0   8    49059.92    49678.45    675.43 o 
   4   0   8    18069.44    18172.23    326.04 o 
   6   0   8      154.88      127.45     79.44 o 
   8   0   8     3268.56     3400.54    259.32 o 
  10   0   8     5255.61     5353.47    413.41 o 
 -15   1   8       65.73      112.98     82.66 o 
 -13   1   8     1342.20     1403.80    111.86 o 
 -11   1   8       11.99       28.31     48.81 o 
  -9   1   8     2226.85     2283.54     69.05 o 
  -7   1   8      509.67      549.31     43.42 o 
  -5   1   8     3130.96     3017.04     63.35 o 
  -3   1   8     3067.00     3170.59     61.30 o 
  -1   1   8     4546.41     4714.37     83.47 o 
   1   1   8     9873.00     9936.12    139.96 o 
   3   1   8     2045.99     2062.49     78.21 o 
   5   1   8     9563.05     9661.39    186.42 o 
   7   1   8      754.16      738.51     73.98 o 
   9   1   8     5950.99     6013.51    531.89 o 
 -14   2   8     2567.50     2592.70    154.23 o 
 -12   2   8    19879.42    19477.27    351.50 o 
 -10   2   8     2744.47     2752.76     91.45 o 
  -8   2   8     2523.06     2492.16     72.72 o 
  -6   2   8    36722.57    36110.32    341.76 o 
  -4   2   8    10582.79    10690.83    125.61 o 
  -2   2   8      559.26      626.65     40.79 o 
   0   2   8    20420.62    20254.22    231.86 o 
   2   2   8    38291.21    37468.66    364.13 o 
   4   2   8       76.53       79.37     50.90 o 
   6   2   8      370.65      368.02     58.04 o 
   8   2   8    26248.55    26211.72    445.55 o 
  10   2   8     7430.58     7612.41    483.31 o 
 -15   3   8     1021.18     1121.06    166.27 o 
 -13   3   8      892.04      909.00    116.92 o 
 -11   3   8     1067.57     1033.06     74.18 o 
  -9   3   8      795.54      922.51     98.70 o 
  -7   3   8      470.48      510.47     57.43 o 
  -5   3   8     2782.22     2862.89     71.57 o 
  -3   3   8     1644.36     1810.29     62.48 o 
  -1   3   8      372.53      346.70     39.04 o 
   1   3   8     6646.62     6548.78    113.68 o 
   3   3   8       83.30       25.06     48.12 o 
   5   3   8     4027.03     3979.03    106.19 o 
   7   3   8      844.12      903.11     83.84 o 
   9   3   8     3878.50     4154.68    225.19 o 
 -14   4   8      721.60      742.90    143.40 o 
 -12   4   8     5296.36     5025.90    192.15 o 
 -10   4   8     6175.69     6166.28    181.79 o 
  -8   4   8    11703.23    11656.94    191.06 o 
  -6   4   8    16020.83    16269.66    204.82 o 
  -4   4   8      454.84      588.49     50.30 o 
  -2   4   8      498.54      524.70     49.62 o 
   0   4   8    34946.02    34425.36    340.34 o 
   2   4   8    20981.08    21027.83    265.05 o 
   4   4   8     1823.64     1810.34     75.62 o 
   6   4   8      757.11      697.58     79.79 o 
   8   4   8    29694.08    29015.00    452.36 o 
 -13   5   8    18045.93    18722.79    483.59 o 
 -11   5   8     3391.90     3547.39    161.27 o 
  -9   5   8    20647.65    21213.92    319.17 o 
  -7   5   8       14.74        8.04     50.16 o 
  -5   5   8    39186.77    39186.26    387.96 o 
  -3   5   8      332.75      336.36     51.58 o 
  -1   5   8    17672.86    17388.17    243.89 o 
   1   5   8      254.04      289.92     52.99 o 
   3   5   8    10063.66     9901.01    161.48 o 
   5   5   8      673.04      630.54     77.58 o 
   7   5   8       16.33       11.37     69.53 o 
 -12   6   8    24577.05    25016.97    591.46 o 
 -10   6   8      120.09       67.78     71.66 o 
  -8   6   8     2785.53     2965.97    129.70 o 
  -6   6   8    15259.94    15337.72    207.26 o 
  -4   6   8    33507.65    33212.93    359.90 o 
  -2   6   8      803.38      739.19     64.43 o 
   0   6   8       98.30       75.36     45.63 o 
   2   6   8    11179.00    11427.55    177.16 o 
   4   6   8    13259.50    13109.00    245.22 o 
   6   6   8     1397.67     1384.98     87.43 o 
   8   6   8      301.93      461.10     84.69 o 
 -13   7   8     4225.00     4816.81    278.86 o 
 -11   7   8     2645.63     2631.45    242.74 o 
  -9   7   8     1678.60     1796.00     90.46 o 
  -7   7   8     1615.63     1654.52     86.39 o 
  -5   7   8     7807.65     7743.68    137.11 o 
  -3   7   8     1765.62     1826.68     83.87 o 
  -1   7   8       34.73       83.69     54.18 o 
   1   7   8    20051.57    19832.48    289.00 o 
   3   7   8     1011.99     1175.85     93.00 o 
   5   7   8     8306.00     8200.55    205.10 o 
   7   7   8     1193.68     1271.35     98.23 o 
 -10   8   8     1795.65     1781.88    139.15 o 
  -8   8   8     1542.22     1490.57     87.95 o 
  -6   8   8     6508.04     6782.18    161.52 o 
  -4   8   8     7623.48     7567.10    156.17 o 
  -2   8   8     1160.40     1199.95     78.86 o 
   0   8   8      466.64      467.17     67.08 o 
   2   8   8     5210.13     5153.68    168.11 o 
   4   8   8     6988.98     7008.40    178.32 o 
   6   8   8     1653.92     1736.69    118.82 o 
  -9   9   8       26.85       48.20     96.94 o 
  -7   9   8     3170.20     3203.44    126.81 o 
  -5   9   8     4901.34     4670.26    169.79 o 
  -3   9   8     1233.66     1251.53     80.11 o 
  -1   9   8      248.92      300.32     67.56 o 
   1   9   8    17952.23    18377.96    348.20 o 
   3   9   8      587.59      690.87     88.25 o 
  -8  10   8    17946.29    18401.87    309.36 o 
  -6  10   8       23.30       66.58     69.25 o 
  -4  10   8     1393.23     1486.03    100.33 o 
  -2  10   8     8287.10     8580.98    194.10 o 
   0  10   8    14433.48    14521.41    281.68 o 
   2  10   8      444.70      521.60    100.79 o 
 -15   1   9      592.78      705.49    106.83 o 
 -13   1   9     6439.19     6770.95    196.61 o 
 -11   1   9    14156.94    14299.02    251.92 o 
  -9   1   9       97.15      157.07     49.17 o 
  -7   1   9     1104.75     1134.04     65.94 o 
  -5   1   9    47182.22    46530.45    440.50 o 
  -3   1   9     8966.95     9140.65    149.75 o 
  -1   1   9     5697.68     5594.30     99.74 o 
   1   1   9    11539.85    11473.14    163.85 o 
   3   1   9    42422.33    42641.65    449.84 o 
   5   1   9       39.85       49.27     59.83 o 
   7   1   9     1216.89     1267.47    105.53 o 
 -14   2   9     4838.96     4977.26    459.89 o 
 -12   2   9     2131.26     2204.54    112.83 o 
 -10   2   9    10733.91    10648.44    206.58 o 
  -8   2   9      952.83      957.91     67.55 o 
  -6   2   9     7266.57     7296.72    142.78 o 
  -4   2   9     1748.93     1839.99     68.02 o 
  -2   2   9    12211.63    12714.91    161.27 o 
   0   2   9      795.08      883.26     58.86 o 
   2   2   9     3080.56     3242.52     99.19 o 
   4   2   9     1155.68     1224.73     86.21 o 
   6   2   9     2422.09     2477.40    119.47 o 
   8   2   9     4212.03     4064.84    185.93 o 
 -13   3   9      595.73      725.86    102.04 o 
 -11   3   9    52664.92    51959.35    710.87 o 
  -9   3   9    10052.66    10112.15    202.25 o 
  -7   3   9     4551.35     4727.15    124.89 o 
  -5   3   9     6297.92     6337.84    133.87 o 
  -3   3   9    29559.23    29785.11    301.04 o 
  -1   3   9     3182.40     3176.98     85.36 o 
   1   3   9     1489.48     1435.37     82.62 o 
   3   3   9     7188.52     7278.35    150.09 o 
   5   3   9     3679.39     3668.56    109.49 o 
   7   3   9     5816.42     5877.82    204.34 o 
 -14   4   9        5.81       17.53    133.89 o 
 -12   4   9     3917.85     3944.66    163.86 o 
 -10   4   9      150.89      163.34     74.82 o 
  -8   4   9     1858.04     1903.58     98.08 o 
  -6   4   9     7430.07     7376.22    191.20 o 
  -4   4   9    11462.12    11515.28    220.03 o 
  -2   4   9     6987.42     6939.42    131.21 o 
   0   4   9     3535.65     3700.88    103.03 o 
   2   4   9    19877.40    19396.46    261.62 o 
   4   4   9     7452.48     7332.16    130.81 o 
   6   4   9     4928.24     4943.17    150.50 o 
 -13   5   9     4154.28     3779.00    251.32 o 
 -11   5   9    12914.00    12993.82    332.92 o 
  -9   5   9     1134.56     1271.98     94.26 o 
  -7   5   9      448.27      371.21     66.07 o 
  -5   5   9    18431.54    18555.18    254.94 o 
  -3   5   9    13642.38    13275.27    216.35 o 
  -1   5   9      247.99      226.45     52.78 o 
   1   5   9     4243.31     4336.12    115.57 o 
   3   5   9    14407.62    14602.87    213.28 o 
   5   5   9     2031.12     2160.32    119.38 o 
   7   5   9      460.06      371.58     83.16 o 
 -12   6   9     5801.07     5625.13    298.57 o 
 -10   6   9      576.44      471.75     86.97 o 
  -8   6   9     3570.39     3589.44    140.36 o 
  -6   6   9     6037.89     6137.52    130.02 o 
  -4   6   9    17262.62    17199.19    262.26 o 
  -2   6   9     3584.82     3584.27    114.99 o 
   0   6   9     2536.34     2491.47     89.67 o 
   2   6   9    19799.98    19730.30    267.70 o 
   4   6   9     5004.71     4912.17    158.22 o 
   6   6   9     6492.76     6705.92    187.55 o 
 -11   7   9      283.28      337.16    125.20 o 
  -9   7   9      282.23      218.66     67.42 o 
  -7   7   9    12473.27    12866.03    255.85 o 
  -5   7   9    18775.06    18856.12    261.24 o 
  -3   7   9      870.93      959.20     77.56 o 
  -1   7   9      127.34      217.98     64.02 o 
   1   7   9    10226.38    10356.27    211.65 o 
   3   7   9    18392.50    18990.42    335.51 o 
   5   7   9     1085.34     1016.15    113.54 o 
 -10   8   9    14852.32    15150.81    441.92 o 
  -8   8   9     2617.33     2711.59    137.36 o 
  -6   8   9     2024.36     2222.40    114.45 o 
  -4   8   9    10386.50    10506.17    203.74 o 
  -2   8   9     6067.21     6110.98    151.44 o 
   0   8   9       24.53      -33.32     61.26 o 
   2   8   9      260.26      268.35     78.97 o 
  -7   9   9     1680.58     1703.76    119.19 o 
  -5   9   9       51.40       64.06     72.98 o 
  -3   9   9     4935.56     4950.88    144.82 o 
  -1   9   9    11946.75    12100.34    257.62 o 
   1   9   9     1802.02     1883.06    136.17 o 
 -12   0  10      261.89      313.61    133.41 o 
 -10   0  10    22544.94    22333.91    436.81 o 
  -8   0  10    13691.82    13432.47    352.68 o 
  -6   0  10     1534.89     1357.33    115.24 o 
  -4   0  10    11047.13    11003.43    244.45 o 
  -2   0  10     7393.47     7384.80    183.75 o 
   0   0  10     1563.93     1563.17    110.08 o 
   2   0  10    16413.50    16259.97    339.86 o 
   4   0  10    11080.16    11086.90    282.10 o 
   6   0  10      666.27      676.21    114.39 o 
 -13   1  10      369.84      394.74    113.04 o 
 -11   1  10     4482.12     4714.95    157.43 o 
  -9   1  10      781.95      989.12    107.11 o 
  -7   1  10     8232.18     8333.15    161.90 o 
  -5   1  10     1611.82     1716.34     78.32 o 
  -3   1  10    13487.62    13787.35    190.20 o 
  -1   1  10      547.73      485.01     56.63 o 
   1   1  10    10330.09    10612.63    196.71 o 
   3   1  10       90.39      170.80     64.02 o 
   5   1  10     5240.26     5242.61    140.04 o 
 -12   2  10     7113.36     7002.92    190.19 o 
 -10   2  10    30272.27    30305.54    453.01 o 
  -8   2  10      476.92      441.55     72.63 o 
  -6   2  10      429.03      445.29     67.80 o 
  -4   2  10    29249.95    29728.30    328.75 o 
  -2   2  10    20899.49    20918.53    233.99 o 
   0   2  10      679.48      745.41     71.10 o 
   2   2  10     3155.58     3243.65    109.74 o 
   4   2  10    25622.73    26375.89    355.90 o 
   6   2  10     3061.31     2955.26    126.52 o 
 -13   3  10      295.75      176.00    133.50 o 
 -11   3  10     4240.73     4535.33    153.57 o 
  -9   3  10      481.46      372.67     89.21 o 
  -7   3  10     5075.03     4966.85    150.76 o 
  -5   3  10      320.42      415.02     70.32 o 
  -3   3  10     8288.46     8142.76    143.39 o 
  -1   3  10      661.60      685.38     69.78 o 
   1   3  10     3415.36     3491.98    110.97 o 
   3   3  10     2695.66     2570.10    103.45 o 
   5   3  10     2241.24     2269.53    122.27 o 
 -12   4  10    10785.49    10955.53    318.77 o 
 -10   4  10    20167.29    20844.35    377.10 o 
  -8   4  10      123.72      115.63     75.70 o 
  -6   4  10      224.43      100.67     63.60 o 
  -4   4  10    29971.47    29321.77    391.37 o 
  -2   4  10    20042.88    20248.27    295.18 o 
   0   4  10     1383.73     1509.52     85.05 o 
   2   4  10      547.50      466.14     69.92 o 
   4   4  10    22747.62    23302.33    323.83 o 
 -11   5  10       25.26      -54.66     98.75 o 
  -9   5  10     9299.57     9721.76    221.52 o 
  -7   5  10      588.62      629.10     56.58 o 
  -5   5  10      793.17      840.93     75.50 o 
  -3   5  10       52.90       52.23     65.88 o 
  -1   5  10       32.13       95.58     63.76 o 
   1   5  10     2997.40     3160.62    110.28 o 
   3   5  10     4359.88     4345.65    136.54 o 
 -10   6  10     4660.54     5007.38    171.11 o 
  -8   6  10    10038.11    10220.27    226.29 o 
  -6   6  10     4353.85     4265.63    139.89 o 
  -4   6  10     1993.76     2133.86    103.73 o 
  -2   6  10     1776.18     1771.47     99.51 o 
   0   6  10     4225.09     4152.04    133.48 o 
   2   6  10     8344.10     8420.88    184.82 o 
  -9   7  10     2503.40     2572.33    217.86 o 
  -7   7  10     5752.43     5786.85    180.19 o 
  -5   7  10      929.82      955.00     79.11 o 
  -3   7  10    19344.89    19519.94    310.27 o 
  -1   7  10       21.38       86.72     67.66 o 
   1   7  10     4894.41     4790.76    167.58 o 
  -6   8  10     1732.34     1694.58    130.71 o 
  -4   8  10     1063.49      980.54    101.47 o 
  -2   8  10     2484.47     2680.78    153.59 o 
   0   8  10     4105.43     3985.86    150.65 o 
 -11   1  11     2037.38     2072.84    134.44 o 
  -9   1  11    38635.24    38704.85    514.07 o 
  -7   1  11     2266.57     2060.81    113.22 o 
  -5   1  11     3699.46     3835.55    125.99 o 
  -3   1  11    13653.27    13840.71    204.35 o 
  -1   1  11    24677.64    25331.67    352.99 o 
   1   1  11       38.62       78.55     70.41 o 
   3   1  11       83.03       42.41     71.81 o 
 -10   2  11      996.46     1180.58    124.84 o 
  -8   2  11       40.32       74.48     75.35 o 
  -6   2  11     2219.17     2233.95    113.99 o 
  -4   2  11     4185.43     4250.32    129.59 o 
  -2   2  11       38.24      -27.08     59.02 o 
   0   2  11     4349.66     4545.73    133.63 o 
   2   2  11      130.29      114.97     71.34 o 
 -11   3  11     2332.49     2055.56    154.04 o 
  -9   3  11     4326.06     4253.47    184.82 o 
  -7   3  11      708.55      792.71     88.47 o 
  -5   3  11     4743.58     4800.27    233.51 o 
  -3   3  11    19237.73    19103.13    299.12 o 
  -1   3  11     1265.32     1413.88     91.74 o 
   1   3  11      626.47      676.54     79.50 o 
   3   3  11    14288.72    14443.22    270.07 o 
 -10   4  11     8841.90     8892.86    254.59 o 
  -8   4  11     6008.36     6095.97    211.25 o 
  -6   4  11     6235.06     6256.31    170.45 o 
  -4   4  11      813.44      836.18     97.48 o 
  -2   4  11    11777.18    11832.15    298.49 o 
   0   4  11     2467.09     2359.44    104.55 o 
   2   4  11      983.71     1035.48     87.50 o 
  -9   5  11    12423.76    13221.36    543.48 o 
  -7   5  11     3356.37     3362.39    168.84 o 
  -5   5  11      635.76      653.65     80.34 o 
  -3   5  11     8411.70     8870.33    252.26 o 
  -1   5  11     7045.43     7008.65    205.44 o 
   1   5  11      414.94      441.10     77.71 o 
  -6   6  11     5544.17     5331.89    184.41 o 
  -4   6  11       27.39      -17.56     71.56 o 
  -2   6  11    15099.77    14772.12    287.49 o 
  -8   0  12    15702.09    15477.75    493.50 o 
  -6   0  12      387.19      289.42    146.27 o 
  -4   0  12      382.02      308.12    113.99 o 
  -2   0  12    35136.62    35645.84    653.32 o 
   0   0  12     7966.67     7505.80    257.68 o 
  -7   1  12     4401.36     4712.37    195.05 o 
  -5   1  12      199.77      157.65     80.98 o 
  -3   1  12     2572.42     2546.96    109.41 o 
  -1   1  12      740.57      808.93     90.87 o 
  -8   2  12    20890.67    21154.90    429.47 o 
  -6   2  12     4889.85     4909.38    198.13 o 
  -4   2  12       83.11      -48.68     76.32 o 
  -2   2  12     8837.34     9052.15    201.16 o 
  -7   3  12     2340.93     2379.11    171.39 o 
  -5   3  12      782.50      662.10    104.90 o 
  -3   3  12      211.34       73.68    100.64 o 
                                                 
